# Supplementary material for: 2,3-Dibromo-6-meth­oxy-4-[(phenethyl­amino)­methyl­idene]cyclo­hexa-2,5-dien-1-one methanol monosolvate
Source: Acta Crystallogr Sect E Struct Rep Online. 2011 Dec 14;68(Pt 1):o117. doi: 10.1107/S1600536811052895 (PMC3254464; doi:10.1107/S1600536811052895)
Supplement: Supplementary file 2 [file e-68-0o117-Isup2.hkl]

# 
# h,k,l, Fc-squared, Fo-squared, sigma(Fo-squared) and status flag 
# 
data_I
_shelx_title ' P21n in P2(1)/n' 
_shelx_refln_list_code          4 
_shelx_F_calc_maximum      269.03 
_exptl_crystal_F_000       888.00 
_reflns_d_resolution_high  0.8255 
 
loop_ 
 _symmetry_equiv_pos_as_xyz 
 'x, y, z' 
 '-x+1/2, y+1/2, -z+1/2' 
 '-x, -y, -z' 
 'x-1/2, -y-1/2, z-1/2' 
 
_cell_length_a     8.7525 
_cell_length_b    16.3075 
_cell_length_c    13.0009 
_cell_angle_alpha  90.000 
_cell_angle_beta  104.047 
_cell_angle_gamma  90.000 
 
_shelx_F_squared_multiplier     1.000 
 
loop_ 
 _refln_index_h 
 _refln_index_k 
 _refln_index_l 
 _refln_F_squared_calc 
 _refln_F_squared_meas 
 _refln_F_squared_sigma 
 _refln_observed_status 
   2   0   0     2714.04     2845.79    119.16 o 
   4   0   0     7847.25     7527.87    323.84 o 
   6   0   0       56.38       51.64     51.93 o 
   8   0   0      203.80      219.08     73.34 o 
  10   0   0      233.63      101.83    100.81 o 
   1   1   0     8698.53     8247.10    226.86 o 
   2   1   0     1685.80     1576.24     50.94 o 
   3   1   0     7560.83     7092.23    202.62 o 
   4   1   0     4714.66     4486.79    136.54 o 
   5   1   0     1468.15     1568.45     65.58 o 
   6   1   0      503.89      470.84     49.81 o 
   7   1   0     1770.52     1629.48     97.22 o 
   8   1   0      190.88      154.93     66.47 o 
   9   1   0      116.89      -14.04     59.26 o 
  10   1   0       18.00      -41.86     68.93 o 
   0   2   0      795.18      680.20     43.80 o 
   1   2   0     8240.62     7942.61    530.58 o 
   2   2   0    29068.38    26338.05    720.50 o 
   3   2   0     4029.25     3834.20    115.83 o 
   4   2   0     1254.52     1149.79     53.83 o 
   5   2   0      670.98      625.08     43.72 o 
   6   2   0     1836.05     1662.22     75.46 o 
   7   2   0        0.97      -44.81     43.20 o 
   8   2   0      304.26      262.38     57.47 o 
   9   2   0        8.94      -48.76     57.05 o 
  10   2   0        0.97      -83.36     65.30 o 
   1   3   0      197.11      190.44     17.82 o 
   2   3   0      109.98      120.23     28.39 o 
   3   3   0     3590.90     3503.81    107.86 o 
   4   3   0      249.31      327.16     31.77 o 
   5   3   0     6419.51     5876.63    178.96 o 
   6   3   0      121.48       89.52     53.73 o 
   7   3   0        2.05      -44.28     44.59 o 
   8   3   0        9.02       35.25     69.35 o 
   9   3   0      282.37      239.59     67.29 o 
  10   3   0        1.66      -92.00     70.54 o 
   0   4   0     7937.71     8330.44    325.41 o 
   1   4   0     6466.45     6855.29    195.40 o 
   2   4   0     6870.92     6663.04    190.00 o 
   3   4   0     3674.77     3420.78    124.02 o 
   4   4   0      614.56      584.60     39.32 o 
   5   4   0      682.94      733.39     47.93 o 
   6   4   0      230.26      229.50     44.66 o 
   7   4   0       73.49       16.97     47.64 o 
   8   4   0      251.48      229.40     60.53 o 
   9   4   0       10.66      -70.05     64.27 o 
  10   4   0        0.18      -28.14     72.59 o 
   1   5   0     1127.48     1252.76     42.74 o 
   2   5   0       54.90       72.19     18.60 o 
   3   5   0      106.41       44.89     38.91 o 
   4   5   0     2520.33     2475.38    130.68 o 
   5   5   0      211.84      200.63     45.32 o 
   6   5   0      952.73      820.41     83.04 o 
   7   5   0       12.69      -45.05     47.12 o 
   8   5   0       79.88      126.71     58.93 o 
   9   5   0       50.64       50.04     79.79 o 
   0   6   0     8628.25     9547.66    375.60 o 
   1   6   0     2863.75     2994.25     89.77 o 
   2   6   0     5519.48     5277.37    153.81 o 
   3   6   0     1302.92     1180.37     66.43 o 
   4   6   0     1794.94     1877.42     85.23 o 
   5   6   0      130.54      195.11     48.11 o 
   6   6   0       10.49       20.79     51.59 o 
   7   6   0        0.20       16.91     56.53 o 
   8   6   0       37.09       61.32     67.91 o 
   9   6   0       89.93      112.02     79.72 o 
   1   7   0     2487.35     2482.71     78.01 o 
   2   7   0       34.59       63.22     31.47 o 
   3   7   0       68.07       53.38     27.09 o 
   4   7   0     1607.18     1680.83     80.84 o 
   5   7   0      242.82      300.76     52.14 o 
   6   7   0        1.34       12.38     55.79 o 
   7   7   0        0.86      -84.43     58.92 o 
   8   7   0       85.31       62.93     72.66 o 
   9   7   0       53.96       56.57     82.80 o 
   0   8   0      131.12      169.69     31.16 o 
   1   8   0     5414.37     5206.15    151.81 o 
   2   8   0      746.32      673.06     50.96 o 
   3   8   0      333.40      315.37     49.04 o 
   4   8   0     1552.27     1551.80     83.73 o 
   5   8   0      267.05      278.43     47.61 o 
   6   8   0      501.71      464.78     67.62 o 
   7   8   0       46.73       -5.24     63.99 o 
   8   8   0       86.37       67.25     76.74 o 
   9   8   0        3.02       82.80     83.34 o 
   1   9   0      462.83      353.56     29.84 o 
   2   9   0       12.74       21.36     25.88 o 
   3   9   0     3853.55     3951.70    126.22 o 
   4   9   0     1642.84     1586.49     87.43 o 
   5   9   0      536.83      428.90     52.70 o 
   6   9   0        0.95       26.24     51.91 o 
   7   9   0      337.17      572.12     70.91 o 
   8   9   0      136.28      150.79     69.19 o 
   9   9   0        4.21      -39.35     89.22 o 
   0  10   0     9653.63     8990.49    362.39 o 
   1  10   0        1.29       20.96     24.69 o 
   2  10   0        8.75       11.60     28.60 o 
   3  10   0      137.01      196.58     37.35 o 
   4  10   0     5969.33     5844.03    301.64 o 
   5  10   0       15.83      -28.64     47.43 o 
   6  10   0      458.57      578.32     65.20 o 
   7  10   0      116.67      179.32     65.01 o 
   8  10   0       76.42       80.54     70.20 o 
   1  11   0     2417.78     2289.86     80.94 o 
   2  11   0       11.30       60.43     32.05 o 
   3  11   0     3174.17     3274.87    112.59 o 
   4  11   0      114.10      221.59     56.26 o 
   5  11   0        6.48      -44.57     49.73 o 
   6  11   0      142.79      128.14     60.89 o 
   7  11   0      372.87      497.38     97.13 o 
   8  11   0       19.92      -67.21     73.01 o 
   0  12   0      818.23      885.66     70.12 o 
   1  12   0      753.06      664.40     44.79 o 
   2  12   0     5115.17     5405.40    165.95 o 
   3  12   0      535.97      590.68     74.06 o 
   4  12   0       51.75       56.45     57.45 o 
   5  12   0       38.28      -18.06     52.95 o 
   6  12   0      592.00      756.85     95.30 o 
   7  12   0        0.61      -68.96     65.90 o 
   8  12   0      143.80       14.75     79.40 o 
   1  13   0     1563.20     1807.80    227.29 o 
   2  13   0      229.42      404.77     81.29 o 
   3  13   0       16.07      -12.99     67.02 o 
   4  13   0       24.89      -69.30     77.31 o 
   5  13   0     1367.22     1902.24    458.22 o 
   6  13   0        0.28        7.99    122.77 o 
   7  13   0        0.30      -49.66     99.48 o 
   0  14   0      496.41      650.34    121.44 o 
   1  14   0      560.20      749.95     89.35 o 
   2  14   0      207.60      247.21     78.59 o 
   3  14   0       23.17       80.48     99.54 o 
   4  14   0      200.23      155.07     88.08 o 
   5  14   0       17.91     -125.00     83.33 o 
   6  14   0      105.76       10.82    108.83 o 
   7  14   0       43.40       29.12    110.96 o 
   1  15   0      221.60      342.25     85.16 o 
   2  15   0        6.41       49.69     96.22 o 
   3  15   0      394.63      480.90     95.31 o 
   4  15   0       29.22      -76.98     88.22 o 
   5  15   0       44.44       23.74    132.06 o 
   6  15   0       13.72       59.74    152.96 o 
   0  16   0      285.84      360.34    135.38 o 
   1  16   0       19.54       48.41     84.93 o 
   2  16   0       73.18      104.07     88.45 o 
   3  16   0       90.37      105.31     90.08 o 
   4  16   0       45.26       96.97     98.77 o 
   5  16   0        1.27      107.21    106.25 o 
   6  16   0        0.88      -24.24    176.19 o 
   1  17   0        1.26       62.57     90.75 o 
   2  17   0       27.76     -137.06     91.37 o 
   3  17   0      126.12       90.39    100.86 o 
   4  17   0        2.76       25.52    104.16 o 
   5  17   0       16.39      -97.62    151.30 o 
   0  18   0       16.81       14.60    134.71 o 
   1  18   0      109.22      229.50    104.65 o 
   2  18   0        2.69      -46.80    100.37 o 
   3  18   0        8.22     -156.63    104.81 o 
   4  18   0        1.69      165.77    134.05 o 
   1  19   0       26.30       72.81    108.67 o 
   2  19   0        0.83      -38.96    177.18 o 
  -9   0   1        0.40       -2.50     83.06 o 
  -7   0   1     1678.04     1672.32    116.09 o 
  -5   0   1        7.42        3.58     39.59 o 
  -3   0   1    16603.86    14705.83    576.93 o 
  -1   0   1     3361.88     2924.52    168.56 o 
   1   0   1     7643.63     7722.41    428.69 o 
   3   0   1    20122.86    19062.54    744.65 o 
   5   0   1      544.48      550.29     58.83 o 
   7   0   1     1549.48     1438.67    107.31 o 
   9   0   1        0.54      -57.91     85.36 o 
 -10   1   1       18.38       28.79     68.90 o 
  -9   1   1        1.87      -81.57     54.38 o 
  -8   1   1       53.10        5.20     50.64 o 
  -7   1   1        5.34       -9.49     41.76 o 
  -6   1   1        4.42        2.13     34.74 o 
  -5   1   1      864.32      876.03     70.98 o 
  -4   1   1     6868.81     6052.42    177.91 o 
  -3   1   1      152.97      152.37     19.90 o 
  -2   1   1     2188.82     2050.16     63.73 o 
  -1   1   1    10620.48     9877.26    423.38 o 
   1   1   1    10164.05     9983.14    274.73 o 
   2   1   1     2315.78     2286.84     70.17 o 
   3   1   1     6096.47     5857.09    197.12 o 
   4   1   1     8334.80     7994.75    231.10 o 
   5   1   1      178.12      159.88     32.06 o 
   6   1   1     2258.99     2288.50     91.35 o 
   7   1   1       22.29      -26.53     44.67 o 
   8   1   1       72.35      -24.98     52.36 o 
   9   1   1      175.01      181.49     65.74 o 
  10   1   1      211.07      229.75     76.88 o 
 -10   2   1        4.57       25.94     70.60 o 
  -9   2   1       56.80      -63.68     56.20 o 
  -8   2   1      311.01      355.53     58.06 o 
  -7   2   1        8.96      -53.33     42.41 o 
  -6   2   1     1747.98     1712.60    115.32 o 
  -5   2   1     1274.12     1354.00     86.08 o 
  -4   2   1     5255.32     4955.25    148.74 o 
  -3   2   1      630.64      635.40     32.65 o 
  -2   2   1    17700.14    16761.76    460.70 o 
  -1   2   1    19741.87    19444.58    612.50 o 
   0   2   1    10047.74    10117.91    320.17 o 
   1   2   1     3455.09     3414.55    139.55 o 
   2   2   1    22448.29    20920.53    573.93 o 
   3   2   1     1600.68     1547.25     57.85 o 
   4   2   1     4398.25     4394.69    135.15 o 
   5   2   1     1326.14     1131.77     88.98 o 
   6   2   1     1653.34     1615.78     75.38 o 
   7   2   1      234.60      220.16     51.08 o 
   8   2   1       37.11      -38.42     73.08 o 
   9   2   1      291.50      251.16     69.41 o 
  10   2   1       95.48       97.69     83.39 o 
 -10   3   1        0.77      -81.13     67.95 o 
  -9   3   1       38.94       27.34     69.73 o 
  -8   3   1       52.16       67.60     54.58 o 
  -7   3   1      223.41      213.82     49.05 o 
  -6   3   1      912.40      907.26     66.76 o 
  -5   3   1     1102.69     1159.55     72.54 o 
  -4   3   1      617.74      593.39     48.81 o 
  -3   3   1      110.65       91.70     20.13 o 
  -2   3   1    72377.09    64310.32   2015.66 o 
  -1   3   1     5543.63     6185.21    198.84 o 
   0   3   1     3633.00     3778.37    123.24 o 
   1   3   1       11.14      -12.24     15.34 o 
   2   3   1    15709.02    14803.13    473.52 o 
   3   3   1     4574.40     4617.48    211.14 o 
   4   3   1      709.01      790.96     43.43 o 
   5   3   1      861.84      779.51     49.88 o 
   6   3   1      486.40      500.77     49.01 o 
   7   3   1       36.73       57.69     56.02 o 
   8   3   1      312.86      300.86     60.12 o 
   9   3   1       13.01       45.63     62.97 o 
 -10   4   1       51.15      -11.25     72.09 o 
  -9   4   1        1.45      -33.08     62.89 o 
  -8   4   1       27.66      -71.87     51.30 o 
  -7   4   1      220.99       67.66     47.42 o 
  -6   4   1     2196.57     2247.54     91.10 o 
  -5   4   1     1697.15     1483.69     66.64 o 
  -4   4   1      160.34      198.08     29.50 o 
  -3   4   1      608.18      635.70     43.49 o 
  -2   4   1     8154.96     8069.24    262.80 o 
  -1   4   1     4328.46     4650.06    130.79 o 
   0   4   1    14749.96    15507.20    491.18 o 
   1   4   1    22030.55    20559.40    561.98 o 
   2   4   1       31.57       47.09     19.73 o 
   3   4   1      338.44      297.69     46.08 o 
   4   4   1     2884.25     2548.53     97.04 o 
   5   4   1     2840.98     2632.71     96.24 o 
   6   4   1        2.00      -56.96     38.15 o 
   7   4   1       12.41        4.24     49.35 o 
   8   4   1      107.19       82.09     57.28 o 
   9   4   1       25.05      147.16     67.57 o 
 -10   5   1        3.83      -98.96     89.27 o 
  -9   5   1      138.42       40.37     67.29 o 
  -8   5   1        4.87      -78.79     52.53 o 
  -7   5   1      594.37      551.09     90.04 o 
  -6   5   1        1.89      -40.73     39.87 o 
  -5   5   1      788.19      984.29    101.00 o 
  -4   5   1      915.16      723.16     50.17 o 
  -3   5   1     6563.39     6680.18    223.97 o 
  -2   5   1     3690.21     3626.79    126.27 o 
  -1   5   1      396.52      464.60     22.40 o 
   0   5   1     5017.09     5144.49    145.38 o 
   1   5   1    10277.73    10157.56    282.51 o 
   2   5   1      442.50      508.78     30.29 o 
   3   5   1      280.94      306.79     36.81 o 
   4   5   1       60.37      -12.74     48.46 o 
   5   5   1     1108.78     1021.33     68.52 o 
   6   5   1      134.56       80.02     45.08 o 
   7   5   1      434.28      374.58     72.13 o 
   8   5   1        6.90      -48.63     58.74 o 
   9   5   1       15.04      -95.61     63.74 o 
  -9   6   1       63.40      167.74     79.26 o 
  -8   6   1      303.38      358.97     75.30 o 
  -7   6   1       46.15       -3.61     70.47 o 
  -6   6   1     2842.68     2862.35    125.71 o 
  -5   6   1      828.81      811.91    140.07 o 
  -4   6   1     1376.01     1450.18     73.91 o 
  -3   6   1       68.23       97.60     24.53 o 
  -2   6   1     1909.27     2052.18     67.44 o 
  -1   6   1       28.94       21.93     14.56 o 
   0   6   1     1951.09     2006.83     63.14 o 
   1   6   1       27.93       70.87     45.65 o 
   2   6   1      502.83      587.93     54.41 o 
   3   6   1     2170.46     2074.99     75.53 o 
   4   6   1     2799.25     2406.08    131.39 o 
   5   6   1     1348.93     1294.59     84.49 o 
   6   6   1      110.27       74.37     73.19 o 
   7   6   1      488.23      435.52     72.15 o 
   8   6   1      164.43      141.33     73.17 o 
   9   6   1       22.48      -56.28    111.49 o 
  -9   7   1      131.81       31.26     79.37 o 
  -8   7   1       34.36        5.14     68.14 o 
  -7   7   1      105.33       57.90     63.08 o 
  -6   7   1     1566.14     1548.58    173.84 o 
  -5   7   1     2658.16     2671.17    182.50 o 
  -4   7   1       16.11      -20.09     30.86 o 
  -3   7   1      451.59      530.89     44.86 o 
  -2   7   1     3389.05     3574.58    108.92 o 
  -1   7   1     4773.83     4729.83    137.04 o 
   0   7   1     3013.88     3160.15     95.20 o 
   1   7   1      439.18      455.22     66.95 o 
   2   7   1     4131.76     4082.03    124.08 o 
   3   7   1     5414.86     5113.21    194.06 o 
   4   7   1        6.05      -61.50     41.00 o 
   5   7   1       12.51      -81.87     68.25 o 
   6   7   1       23.40       41.53     58.06 o 
   7   7   1      166.08       71.19     65.13 o 
   8   7   1       41.53       -4.76     69.13 o 
   9   7   1       35.15       18.30     83.12 o 
  -9   8   1       50.07      -24.69     80.66 o 
  -8   8   1      451.49      570.03     88.53 o 
  -7   8   1        1.63      -28.63     63.47 o 
  -6   8   1       97.40      -10.23     47.63 o 
  -5   8   1     2889.28     2793.53    104.76 o 
  -4   8   1     2155.63     2202.99     84.79 o 
  -3   8   1       56.67       25.28     34.62 o 
  -2   8   1     1694.88     1753.93     62.69 o 
  -1   8   1     1396.84     1494.63     54.21 o 
   0   8   1     1808.60     2017.26     90.32 o 
   1   8   1     2861.43     2711.69     86.22 o 
   2   8   1     8644.72     8565.60    245.38 o 
   3   8   1      213.05      164.33     33.29 o 
   4   8   1        2.08      -34.79     43.92 o 
   5   8   1      278.57      304.90     51.06 o 
   6   8   1     1468.46     1627.58    103.13 o 
   7   8   1       29.85       39.79     66.50 o 
   8   8   1       27.25       69.21     78.45 o 
   9   8   1       25.18       74.19     88.85 o 
  -9   9   1        0.37        9.88     73.25 o 
  -8   9   1       51.04      123.84     68.47 o 
  -7   9   1      223.69      377.54     64.70 o 
  -6   9   1      120.68      123.99     52.27 o 
  -5   9   1      761.38      649.37     89.37 o 
  -4   9   1     1512.57     1411.04     67.90 o 
  -3   9   1      351.73      312.34     36.19 o 
  -2   9   1      275.07      300.78     31.26 o 
  -1   9   1     4272.00     4496.22    134.31 o 
   0   9   1    13736.53    13843.25    384.76 o 
   1   9   1       49.54       31.73     22.87 o 
   2   9   1       58.75      108.52     31.42 o 
   3   9   1     1131.20     1177.64     59.29 o 
   4   9   1      445.60      416.81     47.71 o 
   5   9   1       71.39       12.99     48.22 o 
   6   9   1      474.52      649.04     84.30 o 
   7   9   1        0.69       73.63     62.82 o 
   8   9   1       49.07      119.63     70.17 o 
  -9  10   1        1.41      -99.45     92.33 o 
  -8  10   1        3.10      -16.91     97.80 o 
  -7  10   1      656.38      811.49     77.37 o 
  -6  10   1      184.17      206.99     55.04 o 
  -5  10   1       49.55       -6.97     46.92 o 
  -4  10   1       16.15       -3.61     39.01 o 
  -3  10   1     2677.69     2628.31     93.41 o 
  -2  10   1     1625.35     1643.84     65.32 o 
  -1  10   1     1109.60     1119.02     50.25 o 
   0  10   1     2148.73     2354.47     93.87 o 
   1  10   1      601.33      711.64     40.05 o 
   2  10   1        3.95        6.22     29.37 o 
   3  10   1     1866.52     1951.04     78.23 o 
   4  10   1        3.48       -8.13     46.70 o 
   5  10   1       22.87       -7.06     48.51 o 
   6  10   1        0.64       -0.64     56.29 o 
   7  10   1      441.30      448.75     73.21 o 
   8  10   1       19.72       88.56     71.54 o 
  -8  11   1       16.44      -17.69     71.45 o 
  -7  11   1       31.88       -8.36     64.36 o 
  -6  11   1      255.95      416.56     64.08 o 
  -5  11   1        4.88      -18.86     49.04 o 
  -4  11   1       78.80       63.85     43.47 o 
  -3  11   1     1743.35     1858.12     78.54 o 
  -2  11   1      250.98      250.61     36.17 o 
  -1  11   1     1033.49     1149.68     53.53 o 
   0  11   1     1224.36     1189.16     54.63 o 
   1  11   1     1136.86     1232.65     59.96 o 
   2  11   1     1824.57     1932.82     75.01 o 
   3  11   1      201.39      170.72     40.04 o 
   4  11   1     3112.20     2992.67    111.76 o 
   5  11   1        1.63      -37.99     75.27 o 
   6  11   1      124.97      140.56     63.25 o 
   7  11   1        1.80       82.06     69.92 o 
   8  11   1       17.64       16.80     78.26 o 
  -8  12   1        7.05      -37.50     93.77 o 
  -7  12   1       40.60       42.72     81.83 o 
  -6  12   1       63.15      -20.93     71.16 o 
  -5  12   1      860.62      941.70     86.93 o 
  -4  12   1      369.04      365.76     84.96 o 
  -3  12   1      160.82      165.43     51.66 o 
  -2  12   1      227.81      214.64     78.90 o 
  -1  12   1     1178.49     1349.26     74.25 o 
   0  12   1        0.14       44.63     57.68 o 
   1  12   1      267.74      308.75     46.00 o 
   2  12   1      561.01      505.41     54.56 o 
   3  12   1     1118.39     1050.81     74.12 o 
   4  12   1       32.90       14.85     52.03 o 
   5  12   1      288.00      387.00    164.91 o 
   6  12   1      576.04      652.22     92.57 o 
   7  12   1        4.22        1.37    109.48 o 
  -7  13   1        9.47       31.25     86.92 o 
  -6  13   1       26.24      -99.21     74.29 o 
  -5  13   1       23.95       52.38     68.55 o 
  -4  13   1      151.72      116.20     60.28 o 
  -3  13   1       28.81       60.15     50.78 o 
  -2  13   1     2071.25     2128.39    102.01 o 
  -1  13   1       78.64       63.61     45.71 o 
   0  13   1        0.98      -41.53     40.55 o 
   1  13   1      156.89      185.00     49.12 o 
   2  13   1     1944.73     1898.22     96.38 o 
   3  13   1       10.06       33.53     53.95 o 
   4  13   1      106.85      198.06     62.03 o 
   5  13   1       56.14      133.14     92.99 o 
   6  13   1      133.37       33.25    101.81 o 
   7  13   1       11.37     -116.95     77.96 o 
  -7  14   1       18.65       13.27    136.04 o 
  -6  14   1       14.54      119.84     99.49 o 
  -5  14   1      124.50       90.48     87.49 o 
  -4  14   1        1.91     -115.99     79.10 o 
  -3  14   1      409.04      318.20     85.34 o 
  -2  14   1      180.48      218.33     76.07 o 
  -1  14   1      165.99       37.13     94.56 o 
   0  14   1      171.48      282.05     73.09 o 
   1  14   1     1010.82     1115.04    135.71 o 
   2  14   1       12.95      121.11     75.00 o 
   3  14   1      113.11       30.08     80.61 o 
   4  14   1      328.36      415.94     99.45 o 
   5  14   1      345.98      383.64    158.27 o 
   6  14   1       27.74      138.19    101.88 o 
   7  14   1       55.02      -34.75    114.00 o 
  -6  15   1        3.20      -77.26    113.48 o 
  -5  15   1        0.33      -12.77     96.50 o 
  -4  15   1      423.73      388.01    100.51 o 
  -3  15   1      424.43      506.78    119.78 o 
  -2  15   1        5.85      -55.74     79.51 o 
  -1  15   1        8.79      -23.01     76.25 o 
   0  15   1      326.53      485.89    125.09 o 
   1  15   1      498.52      580.65     91.80 o 
   2  15   1      160.17      165.78     84.27 o 
   3  15   1       17.59     -105.81    173.53 o 
   4  15   1      333.26      279.54    102.21 o 
   5  15   1       66.81      142.41    104.65 o 
   6  15   1       83.09       88.83    114.20 o 
  -6  16   1       51.29      -80.30    147.32 o 
  -5  16   1        2.03      -48.11    102.23 o 
  -4  16   1       73.52       47.28     98.83 o 
  -3  16   1        7.53      -40.01     87.09 o 
  -2  16   1      208.28      230.86     90.80 o 
  -1  16   1       20.39      153.15     86.71 o 
   0  16   1      131.47      123.14     87.26 o 
   1  16   1        4.88       47.38     85.21 o 
   2  16   1        4.72      -19.51     85.49 o 
   3  16   1      439.37      460.58    103.50 o 
   4  16   1       52.13       62.11    101.20 o 
   5  16   1        1.64       20.45    106.19 o 
  -5  17   1      103.14       75.89    114.51 o 
  -4  17   1       23.50     -116.03    157.28 o 
  -3  17   1       22.16      -20.93     94.30 o 
  -2  17   1       30.62       77.16     97.30 o 
  -1  17   1      347.64      515.71    104.73 o 
   0  17   1        5.56       36.09     95.45 o 
   1  17   1       75.12       58.46     93.61 o 
   2  17   1        0.21      -49.42     93.14 o 
   3  17   1       79.76       37.87    101.82 o 
   4  17   1       16.35     -132.51    105.75 o 
   5  17   1       43.26       23.63    274.07 o 
  -4  18   1      139.66      265.92    175.19 o 
  -3  18   1       17.22      -13.09    103.15 o 
  -2  18   1       91.95      101.12    101.36 o 
  -1  18   1        4.05      -39.92     95.13 o 
   0  18   1      137.56      380.26    205.05 o 
   1  18   1       72.23       62.09     99.43 o 
   2  18   1      167.83      151.20    104.06 o 
   3  18   1        2.77       20.94    107.22 o 
   4  18   1        8.09      -88.33    112.62 o 
  -2  19   1        0.88      -28.34    109.98 o 
  -1  19   1       38.23      -13.20    224.63 o 
   0  19   1        9.49       76.31    104.69 o 
   1  19   1      107.95      164.34    111.88 o 
   2  19   1        6.40      -83.81    106.44 o 
 -10   0   2       26.57      -87.56    113.81 o 
  -8   0   2       10.92       21.18     70.07 o 
  -6   0   2       15.22       -1.17     48.75 o 
  -4   0   2     4694.75     4764.89    203.65 o 
  -2   0   2    50539.05    40925.21   2709.18 o 
   0   0   2      246.40      258.14     23.23 o 
   2   0   2     1370.72     1503.07    106.18 o 
   4   0   2      243.35      187.97     40.48 o 
   6   0   2      357.28      402.47     66.17 o 
   8   0   2        0.18     -111.34     74.23 o 
 -10   1   2        0.92       -0.15     67.44 o 
  -9   1   2       57.30       -1.54     57.22 o 
  -8   1   2      292.20      353.49     56.55 o 
  -7   1   2      100.73       98.17     43.73 o 
  -6   1   2      318.85      263.35     40.46 o 
  -5   1   2     1034.24      947.73     76.63 o 
  -4   1   2      815.52      814.54     42.38 o 
  -3   1   2      369.37      335.08     24.73 o 
  -2   1   2     2440.41     2384.75     73.13 o 
  -1   1   2      537.00      508.03     37.45 o 
   0   1   2       17.18       61.55     10.76 o 
   1   1   2      262.11      295.75     19.32 o 
   2   1   2    10627.38     9953.49    277.77 o 
   3   1   2     1775.09     1627.94     58.47 o 
   4   1   2       65.49       -6.41     24.98 o 
   5   1   2     1088.66     1156.29     74.14 o 
   6   1   2      915.12      810.60     57.27 o 
   7   1   2      596.21      571.14     59.59 o 
   8   1   2       57.93       58.59     57.46 o 
   9   1   2       33.59       10.44     62.61 o 
 -10   2   2        8.63      -98.89     65.93 o 
  -9   2   2        7.34      -39.85     63.32 o 
  -8   2   2        5.64      -24.16     50.99 o 
  -7   2   2       71.79       61.96     44.62 o 
  -6   2   2      168.49      204.83     45.59 o 
  -5   2   2     2890.71     2824.14     97.15 o 
  -4   2   2     1632.58     1542.62     60.03 o 
  -3   2   2      203.71      265.89     23.39 o 
  -2   2   2     4780.51     4998.88    142.63 o 
  -1   2   2    17006.92    18566.03    717.71 o 
   0   2   2      105.74      159.90     13.49 o 
   1   2   2      264.09      249.20     24.79 o 
   2   2   2     1351.08     1272.26     45.37 o 
   3   2   2     5059.70     4743.08    164.53 o 
   4   2   2     2293.27     2580.85    162.49 o 
   5   2   2      317.24      331.12     39.97 o 
   6   2   2        2.43      -25.20     38.89 o 
   7   2   2        0.68      -33.30     45.69 o 
   8   2   2       68.54       54.05     56.18 o 
   9   2   2      260.25      297.93     72.37 o 
 -10   3   2       44.80      -67.16     65.79 o 
  -9   3   2       14.49      -65.50     58.93 o 
  -8   3   2      246.13      241.18     56.03 o 
  -7   3   2      563.48      553.13     55.68 o 
  -6   3   2      756.85      757.73     74.14 o 
  -5   3   2      577.82      606.53     44.23 o 
  -4   3   2     4062.11     3965.97    123.41 o 
  -3   3   2     5168.32     5138.32    150.65 o 
  -2   3   2     1363.05     1365.78     54.49 o 
  -1   3   2    12955.96    14210.05    450.05 o 
   0   3   2     4183.57     4171.36    137.03 o 
   1   3   2       65.06       43.24     12.67 o 
   2   3   2     7182.18     6940.96    228.40 o 
   3   3   2      555.01      464.80     33.60 o 
   4   3   2     2051.90     2005.08     74.55 o 
   5   3   2     2548.12     2391.21    107.23 o 
   6   3   2     1281.22     1450.69     77.57 o 
   7   3   2      497.04      519.23     60.14 o 
   8   3   2      427.86      355.50     62.95 o 
   9   3   2       70.12       -5.57     67.30 o 
 -10   4   2        7.45      -77.55     70.13 o 
  -9   4   2      118.42      104.11     66.01 o 
  -8   4   2      741.87      702.52     66.01 o 
  -7   4   2     1074.88     1151.69     73.75 o 
  -6   4   2       42.60       13.83     38.28 o 
  -5   4   2     1274.32     1347.41     62.30 o 
  -4   4   2     1791.34     1712.13     72.61 o 
  -3   4   2    14187.78    13605.71    439.14 o 
  -2   4   2    32417.75    32634.40    889.56 o 
  -1   4   2       17.42       28.81     14.64 o 
   0   4   2     5715.54     6055.42    197.19 o 
   1   4   2    24880.11    22187.08    836.67 o 
   2   4   2       33.40       43.44     23.70 o 
   3   4   2       19.13      -17.91     35.20 o 
   4   4   2       10.99       -7.63     28.51 o 
   5   4   2     1983.46     1893.02     80.15 o 
   6   4   2       14.17      -25.63     41.71 o 
   7   4   2     1064.29     1282.83     80.26 o 
   8   4   2      639.35      530.55     69.93 o 
   9   4   2       21.10      -12.40     69.76 o 
 -10   5   2      167.48      197.80     78.70 o 
  -9   5   2        1.79      -88.22     63.73 o 
  -8   5   2        7.61      -20.57     53.95 o 
  -7   5   2      602.31      580.72     58.40 o 
  -6   5   2     3953.09     4309.76    142.80 o 
  -5   5   2      354.68      294.82     47.01 o 
  -4   5   2     2875.59     2976.30    164.08 o 
  -3   5   2      888.80      983.05     60.92 o 
  -2   5   2    21750.15    21961.38    601.54 o 
  -1   5   2      374.17      370.35     25.74 o 
   0   5   2    22418.88    22064.66    698.32 o 
   1   5   2      248.03      207.04     22.03 o 
   2   5   2       96.68       31.20     20.79 o 
   3   5   2      147.24      201.60     34.00 o 
   4   5   2    13497.81    12964.08    527.79 o 
   5   5   2       42.74       17.90     43.89 o 
   6   5   2        2.45      -42.80     41.74 o 
   7   5   2       47.86      -76.00     50.67 o 
   8   5   2      318.86      446.62     68.75 o 
   9   5   2        0.86      -27.30     77.43 o 
 -10   6   2        1.06      -12.24     86.29 o 
  -9   6   2      256.56      214.77     81.34 o 
  -8   6   2       33.99       68.28     66.58 o 
  -7   6   2     1131.45     1222.51     88.47 o 
  -6   6   2      970.07      977.33     73.50 o 
  -5   6   2      837.06      829.57     60.92 o 
  -4   6   2     4323.74     4288.17    134.17 o 
  -3   6   2     7483.20     7322.99    210.68 o 
  -2   6   2     8389.34     8777.13    246.49 o 
  -1   6   2     2391.47     2389.93     73.71 o 
   0   6   2     2101.82     2097.93     65.43 o 
   1   6   2    10669.78    10339.17    289.46 o 
   2   6   2     4044.98     3869.19    118.99 o 
   3   6   2     3213.13     2742.21     93.98 o 
   4   6   2       20.16      -18.35     51.97 o 
   5   6   2     1371.65     1472.29     86.72 o 
   6   6   2       21.84      -22.86     51.72 o 
   7   6   2      491.35      466.77     73.02 o 
   8   6   2        9.52      -30.37     71.56 o 
   9   6   2       22.44       20.37     80.28 o 
  -9   7   2       16.20       14.11     78.52 o 
  -8   7   2      384.09      447.61     80.67 o 
  -7   7   2      266.39      320.68     99.44 o 
  -6   7   2       47.80      117.32     53.60 o 
  -5   7   2     1198.84     1339.25     67.74 o 
  -4   7   2     3388.30     3563.59    123.56 o 
  -3   7   2      892.65      959.63     66.09 o 
  -2   7   2    12167.36    12824.97    414.29 o 
  -1   7   2      263.77      318.88     23.08 o 
   0   7   2     3201.35     3233.19     97.41 o 
   1   7   2       27.45       55.90     20.06 o 
   2   7   2     5045.98     4840.76    145.81 o 
   3   7   2     2533.96     2485.23     92.62 o 
   4   7   2     1952.55     2004.64     81.35 o 
   5   7   2      625.69      657.52     65.89 o 
   6   7   2     1117.30     1066.02    137.24 o 
   7   7   2       70.77      122.97     67.64 o 
   8   7   2       43.41       24.84     75.85 o 
   9   7   2       16.71      -60.42     85.20 o 
  -9   8   2       66.87       -5.53     80.27 o 
  -8   8   2       67.87      224.30     74.69 o 
  -7   8   2      224.99      180.32     69.39 o 
  -6   8   2     1400.42     1442.66    110.91 o 
  -5   8   2     2820.55     2839.74    137.93 o 
  -4   8   2     1122.84     1240.42     60.59 o 
  -3   8   2      191.96      207.14     30.22 o 
  -2   8   2      174.17      193.91     32.25 o 
  -1   8   2    14301.03    15083.20    417.95 o 
   0   8   2      587.35      622.78     33.91 o 
   1   8   2       91.69       69.01     25.09 o 
   2   8   2        0.54        4.87     27.33 o 
   3   8   2     2867.03     2758.06    101.56 o 
   4   8   2       21.94      -12.01     36.55 o 
   5   8   2     1174.93     1049.70     81.95 o 
   6   8   2        0.76       38.17     57.95 o 
   7   8   2      130.13       51.22     71.61 o 
   8   8   2        3.10      -26.54     77.27 o 
  -9   9   2        0.77     -100.25     84.52 o 
  -8   9   2      114.20      174.35     66.37 o 
  -7   9   2      332.98      402.53     65.78 o 
  -6   9   2      111.38       86.99     50.28 o 
  -5   9   2      332.16      456.34     51.74 o 
  -4   9   2     1697.06     1669.44     72.12 o 
  -3   9   2      595.60      580.97     40.93 o 
  -2   9   2       60.87       76.71     31.13 o 
  -1   9   2      157.85      245.45     26.63 o 
   0   9   2     2762.89     2818.90     89.95 o 
   1   9   2      260.19      295.13     45.54 o 
   2   9   2     4208.12     4441.67    137.46 o 
   3   9   2     1253.62     1318.63     95.10 o 
   4   9   2        6.70      -31.30     39.15 o 
   5   9   2      313.49      247.99     64.31 o 
   6   9   2      761.54      653.60     68.46 o 
   7   9   2       57.66       40.05     62.44 o 
   8   9   2        0.35      -76.52     75.09 o 
  -9  10   2        0.56        8.91     86.21 o 
  -8  10   2        4.41        5.39     83.19 o 
  -7  10   2       92.65      126.86     59.96 o 
  -6  10   2        6.19      -27.79     59.46 o 
  -5  10   2      114.38      109.36     48.20 o 
  -4  10   2      186.46      155.00     54.77 o 
  -3  10   2      400.74      424.14     50.69 o 
  -2  10   2      617.02      650.67     41.92 o 
  -1  10   2       84.59       90.70     26.36 o 
   0  10   2     1114.13     1081.33     48.58 o 
   1  10   2     2928.05     3112.18    101.04 o 
   2  10   2      932.63     1019.68     51.98 o 
   3  10   2      189.40      163.69     39.43 o 
   4  10   2        2.96      -33.99     41.65 o 
   5  10   2       67.11       79.90     63.58 o 
   6  10   2        1.03        4.37     60.38 o 
   7  10   2       26.53        3.61     65.31 o 
   8  10   2       15.47      -53.84     73.30 o 
  -8  11   2        1.21     -111.14    106.61 o 
  -7  11   2        5.14      -72.61     78.11 o 
  -6  11   2      213.40      283.11     74.80 o 
  -5  11   2       51.95        0.34     60.25 o 
  -4  11   2      107.11       86.01     73.42 o 
  -3  11   2       65.82       84.86     44.96 o 
  -2  11   2      104.81       91.96     41.85 o 
  -1  11   2      108.50      196.83     92.69 o 
   0  11   2      191.88      227.08     43.68 o 
   1  11   2       93.15      105.80     39.25 o 
   2  11   2       50.39       81.23     43.67 o 
   3  11   2        2.86      -20.28     43.56 o 
   4  11   2      840.99      868.22     74.45 o 
   5  11   2        8.56       16.72    202.40 o 
   6  11   2      255.16      280.98     77.34 o 
   7  11   2       38.78       71.51     80.71 o 
   8  11   2       18.02      -21.40     85.12 o 
  -8  12   2       71.94       83.27    145.33 o 
  -7  12   2        5.18      -38.37     97.93 o 
  -6  12   2       29.52        6.54     70.26 o 
  -5  12   2        1.21       -1.57     61.79 o 
  -4  12   2       80.28      172.05     58.39 o 
  -3  12   2      178.89      270.14     68.52 o 
  -2  12   2       60.51      128.13     47.36 o 
  -1  12   2      603.77      546.58     54.53 o 
   0  12   2      268.63      267.02     46.00 o 
   1  12   2       74.82       34.78     43.72 o 
   2  12   2      237.75      327.25     54.42 o 
   3  12   2       65.58        8.62     66.00 o 
   4  12   2        1.47      -59.62     56.10 o 
   5  12   2        1.47      -79.81    113.15 o 
   6  12   2       43.54      -42.52     75.94 o 
   7  12   2        2.28      -36.40    106.54 o 
  -7  13   2       51.21      -36.11     98.38 o 
  -6  13   2        1.70      -47.70     73.05 o 
  -5  13   2       37.59       16.37     65.07 o 
  -4  13   2        4.52      -62.28     79.01 o 
  -3  13   2      304.26      422.46     82.65 o 
  -2  13   2        1.73       18.42     48.80 o 
  -1  13   2       39.37       79.97     47.12 o 
   0  13   2      434.25      432.49     53.51 o 
   1  13   2      354.60      481.32     56.44 o 
   2  13   2      705.87      673.72     64.12 o 
   3  13   2       52.84       46.17     53.22 o 
   4  13   2       68.56       83.21     61.10 o 
   5  13   2      238.50       10.92     91.06 o 
   6  13   2        2.69     -111.14     81.00 o 
   7  13   2        4.69       -4.70     87.38 o 
  -7  14   2       93.66       20.42    111.40 o 
  -6  14   2       11.63       -8.85     98.82 o 
  -5  14   2       36.87       90.02     72.01 o 
  -4  14   2      277.73      169.06     65.18 o 
  -3  14   2     1158.02     1327.62     89.02 o 
  -2  14   2        8.09      104.44     53.09 o 
  -1  14   2        3.92       -7.32     68.35 o 
   0  14   2      118.21       77.74     47.51 o 
   1  14   2      526.13      509.54     63.22 o 
   2  14   2     1441.69     1540.27     93.99 o 
   3  14   2        9.01        7.08     57.55 o 
   4  14   2       25.02      -17.17     65.32 o 
   5  14   2      101.05      -40.40     96.81 o 
   6  14   2        2.23      -44.61     84.02 o 
  -6  15   2      312.53      479.13    156.61 o 
  -5  15   2       46.89      108.17    120.78 o 
  -4  15   2      120.45       -4.85     97.22 o 
  -3  15   2        8.74      -46.00     60.97 o 
  -2  15   2      570.48      698.65    149.64 o 
  -1  15   2        6.49     -110.07     73.38 o 
   0  15   2      531.18      814.79    100.13 o 
   1  15   2        0.27       68.31     77.10 o 
   2  15   2      178.87       92.24    114.14 o 
   3  15   2       43.37     -122.76     91.25 o 
   4  15   2      457.68      545.37    111.59 o 
   5  15   2       14.71     -126.18     99.53 o 
   6  15   2        0.13      136.79    119.12 o 
  -6  16   2      133.39       76.98    144.67 o 
  -5  16   2      245.10      250.18    140.68 o 
  -4  16   2        7.12       65.91     96.69 o 
  -3  16   2      369.66      303.42    126.42 o 
  -2  16   2      164.79       98.76    102.53 o 
  -1  16   2      269.54      311.46     93.04 o 
   0  16   2      154.50      181.06     89.26 o 
   1  16   2      170.14      180.67    139.69 o 
   2  16   2      194.02      152.83     93.42 o 
   3  16   2      205.15      464.51    103.38 o 
   4  16   2       24.08      -61.73    101.09 o 
   5  16   2       15.94       25.55    110.91 o 
  -5  17   2       76.55      268.10    145.99 o 
  -4  17   2      263.80      414.76    146.66 o 
  -3  17   2        4.92      -84.98     94.26 o 
  -2  17   2      206.50      206.18    119.78 o 
  -1  17   2        3.73       19.60     92.35 o 
   0  17   2       69.69       88.83     93.89 o 
   1  17   2      357.13      357.77    102.99 o 
   2  17   2      383.86      467.71    105.40 o 
   3  17   2       60.12       32.07    102.68 o 
   4  17   2       46.57      -53.57    106.32 o 
  -4  18   2       59.78      142.01    142.01 o 
  -3  18   2       14.06      103.52    139.36 o 
  -2  18   2        0.93       29.44    102.30 o 
  -1  18   2      390.92      271.96    107.21 o 
   0  18   2      106.89      180.28    105.04 o 
   1  18   2       28.57       78.13    103.08 o 
   2  18   2       15.70       66.00    178.84 o 
   3  18   2      119.56      286.77    164.91 o 
  -2  19   2       62.27       69.21    134.71 o 
  -1  19   2       42.36       93.06    108.83 o 
   0  19   2       15.16      189.45    113.85 o 
   1  19   2       43.67      -89.31    167.56 o 
   2  19   2       55.28      -16.92    107.12 o 
  -9   0   3       35.34      -50.56     77.72 o 
  -7   0   3       43.47       -3.70     60.04 o 
  -5   0   3     9067.24     8450.41    455.90 o 
  -3   0   3      946.46      937.95     56.59 o 
  -1   0   3     2639.30     3095.07    177.85 o 
   1   0   3     7389.41     7079.83    280.36 o 
   3   0   3      424.79      391.24     84.94 o 
   5   0   3     4308.81     3952.35    184.30 o 
   7   0   3      140.34        1.96     68.48 o 
   9   0   3       45.87       83.22    103.85 o 
 -10   1   3      135.28       23.67     66.85 o 
  -9   1   3       58.32       45.54     59.54 o 
  -8   1   3       37.82      -47.60     50.61 o 
  -7   1   3       16.31       11.91     42.29 o 
  -6   1   3     2797.68     2612.40     98.41 o 
  -5   1   3     1303.32     1397.24     61.93 o 
  -4   1   3      432.52      387.83     31.66 o 
  -3   1   3     3457.87     3414.98    107.36 o 
  -2   1   3     9879.83     9650.95    613.43 o 
  -1   1   3    19323.70    20171.15    635.24 o 
   0   1   3      122.84      137.68     17.53 o 
   1   1   3    10307.55    10798.93    298.86 o 
   2   1   3     9758.36     9301.47    261.35 o 
   3   1   3     1329.72     1294.61     60.76 o 
   4   1   3     1702.85     1591.96     64.51 o 
   5   1   3      892.74      939.70     54.58 o 
   6   1   3       25.83        4.65     40.00 o 
   7   1   3        0.26      -71.52     47.68 o 
   8   1   3      250.79      206.80     61.56 o 
   9   1   3        1.73       -3.08     79.31 o 
 -10   2   3        1.70      -80.14     66.10 o 
  -9   2   3      235.30      245.34     71.17 o 
  -8   2   3     1366.80     1458.33    160.44 o 
  -7   2   3     1215.46     1201.78     68.77 o 
  -6   2   3        6.50       -9.04     42.43 o 
  -5   2   3      488.22      519.54     42.53 o 
  -4   2   3      813.34      842.71     43.51 o 
  -3   2   3      127.63      100.05     20.64 o 
  -2   2   3       82.25       76.84     18.52 o 
  -1   2   3     6516.54     6990.18    223.86 o 
   0   2   3      648.64      664.70     24.63 o 
   1   2   3      924.53      998.98     53.44 o 
   2   2   3    11410.08    10931.17    305.39 o 
   3   2   3     8182.14     7809.77    224.96 o 
   4   2   3      348.92      329.47     35.68 o 
   5   2   3       30.38       28.42     33.65 o 
   6   2   3     2117.86     2198.11     94.07 o 
   7   2   3      405.60      368.68     71.37 o 
   8   2   3      319.50      354.33     69.09 o 
   9   2   3        0.06      -16.47     69.95 o 
 -10   3   3       22.06       83.30     81.00 o 
  -9   3   3      108.15       59.34     60.10 o 
  -8   3   3      448.23      513.58     69.92 o 
  -7   3   3      259.09      274.73     47.78 o 
  -6   3   3       27.85      -51.52     34.35 o 
  -5   3   3      814.06      810.53     56.13 o 
  -4   3   3    14247.70    13835.80    388.48 o 
  -3   3   3      110.66       72.66     26.67 o 
  -2   3   3     2077.99     2286.44     82.28 o 
  -1   3   3    20204.48    21366.78    827.27 o 
   0   3   3    25343.96    25359.13    799.09 o 
   1   3   3      187.57      164.81     16.85 o 
   2   3   3      132.61      138.83     23.20 o 
   3   3   3     1997.98     2021.85     72.15 o 
   4   3   3     1377.93     1362.92     72.39 o 
   5   3   3      674.37      669.87     59.21 o 
   6   3   3      106.04      108.16     64.08 o 
   7   3   3        8.23      -18.58     50.30 o 
   8   3   3       82.20       54.00     62.72 o 
   9   3   3       96.45      141.30     72.55 o 
 -10   4   3       32.19       12.40     80.89 o 
  -9   4   3        5.48      -88.32     58.88 o 
  -8   4   3        2.11      -20.89     54.90 o 
  -7   4   3     2006.50     1835.21     85.05 o 
  -6   4   3      689.27      736.70     54.26 o 
  -5   4   3      226.28      237.86     36.03 o 
  -4   4   3      273.23      327.78     37.41 o 
  -3   4   3     3737.74     3921.94    138.11 o 
  -2   4   3      589.69      548.53     29.50 o 
  -1   4   3     1044.78     1163.94     47.04 o 
   0   4   3    12948.51    13290.03    424.13 o 
   1   4   3     1169.66     1079.26     41.19 o 
   2   4   3     6403.45     7058.52    234.34 o 
   3   4   3     3807.73     3815.99    138.14 o 
   4   4   3     4938.32     4809.72    311.90 o 
   5   4   3      122.43       65.43     39.22 o 
   6   4   3       40.07        6.32     44.12 o 
   7   4   3      460.86      460.81     60.56 o 
   8   4   3      387.92      417.64     85.82 o 
   9   4   3       23.32        3.28     70.66 o 
 -10   5   3       24.44      136.06    161.42 o 
  -9   5   3       22.74        6.23     69.80 o 
  -8   5   3      209.10      132.33     57.93 o 
  -7   5   3      525.75      581.90     58.27 o 
  -6   5   3      386.84      395.43     68.06 o 
  -5   5   3       62.14       40.70     45.73 o 
  -4   5   3      814.24      877.12     55.38 o 
  -3   5   3    22825.12    22216.94    611.07 o 
  -2   5   3     8075.99     8829.81    247.24 o 
  -1   5   3     1119.34     1185.21     50.01 o 
   0   5   3      233.25      233.42     24.30 o 
   1   5   3    15474.58    14809.33    417.71 o 
   2   5   3     1626.40     1853.88     66.35 o 
   3   5   3      650.73      674.01     63.61 o 
   4   5   3       16.60        4.76     36.23 o 
   5   5   3      663.15      728.45    128.41 o 
   6   5   3       15.08      -49.61     50.41 o 
   7   5   3     1328.83     1403.91    121.78 o 
   8   5   3        1.04      -57.95     72.52 o 
   9   5   3        4.65      -20.00     78.71 o 
 -10   6   3        0.67      122.30     83.01 o 
  -9   6   3      296.69      267.85     79.82 o 
  -8   6   3      103.73       78.65     66.89 o 
  -7   6   3      593.26      899.19     79.23 o 
  -6   6   3      945.32      924.64     79.40 o 
  -5   6   3     1150.81     1232.37     73.19 o 
  -4   6   3     1400.52     1325.39     58.02 o 
  -3   6   3     4779.97     4877.05    145.19 o 
  -2   6   3     4015.70     4153.79    134.77 o 
  -1   6   3      645.78      717.76     39.84 o 
   0   6   3     5169.42     5176.71    174.57 o 
   1   6   3     3130.32     2872.08     90.20 o 
   2   6   3     1399.01     1419.19     58.67 o 
   3   6   3     1721.26     1613.65     67.04 o 
   4   6   3     3236.51     3265.88    130.95 o 
   5   6   3     1278.11     1162.85    118.98 o 
   6   6   3      748.31      666.57     74.98 o 
   7   6   3      337.07      238.28     69.38 o 
   8   6   3      641.74      673.57     91.86 o 
   9   6   3       28.92       35.14    114.19 o 
  -9   7   3       18.48      193.40     83.01 o 
  -8   7   3        7.37       83.92     69.36 o 
  -7   7   3       12.85      -35.11     65.68 o 
  -6   7   3        8.11       32.45     52.85 o 
  -5   7   3     1716.43     1832.30     77.59 o 
  -4   7   3     6351.46     6430.05    191.93 o 
  -3   7   3      233.92      231.33     27.96 o 
  -2   7   3     2022.21     1920.23     64.98 o 
  -1   7   3     8889.48     9098.05    297.06 o 
   0   7   3     4936.32     4905.01    168.31 o 
   1   7   3      471.94      485.26     36.06 o 
   2   7   3     1979.65     1955.85     72.52 o 
   3   7   3     2243.77     2316.26     85.98 o 
   4   7   3      893.44      887.66     57.00 o 
   5   7   3      732.33      646.18     89.24 o 
   6   7   3      613.34      622.26     90.30 o 
   7   7   3       31.66       88.92     69.71 o 
   8   7   3       98.42      -52.84     79.69 o 
  -9   8   3       34.29       21.90     84.59 o 
  -8   8   3      175.13      250.41     78.37 o 
  -7   8   3       22.42       47.09     54.12 o 
  -6   8   3       46.92       81.98     48.76 o 
  -5   8   3      283.07      329.07     45.59 o 
  -4   8   3     2104.16     2154.06    106.13 o 
  -3   8   3       29.12       92.34     27.61 o 
  -2   8   3      919.38      898.13     43.18 o 
  -1   8   3      942.10     1020.70     53.70 o 
   0   8   3        6.72      -12.98     41.54 o 
   1   8   3        5.38      -17.18     21.57 o 
   2   8   3     7318.49     7053.24    207.86 o 
   3   8   3      118.23       84.57     35.11 o 
   4   8   3      904.00      968.51     59.65 o 
   5   8   3      265.46      157.29     61.77 o 
   6   8   3      940.84      897.70    109.35 o 
   7   8   3        6.92      -45.46     72.49 o 
   8   8   3       15.74       18.36     85.66 o 
  -9   9   3       11.97      -46.39     82.17 o 
  -8   9   3       10.16       52.91     75.13 o 
  -7   9   3       40.95       22.64     65.48 o 
  -6   9   3      169.73      215.55     53.84 o 
  -5   9   3       25.87       67.73     42.89 o 
  -4   9   3      283.38      298.65     40.01 o 
  -3   9   3       25.91       -6.66     28.67 o 
  -2   9   3     4013.45     4237.37    152.48 o 
  -1   9   3     2488.63     2361.13     95.39 o 
   0   9   3       75.15      -13.83     32.22 o 
   1   9   3       78.87      121.53     29.50 o 
   2   9   3     1523.58     1346.48     60.47 o 
   3   9   3     1523.83     1604.12     72.32 o 
   4   9   3      242.90      194.03     50.60 o 
   5   9   3      215.91      229.70     66.10 o 
   6   9   3       29.22      -11.53     58.62 o 
   7   9   3       48.87       69.19     66.41 o 
   8   9   3       47.01       12.29     71.10 o 
  -9  10   3      129.60       15.64    108.09 o 
  -8  10   3        0.13      -59.92    128.41 o 
  -7  10   3       26.88       72.20     86.97 o 
  -6  10   3      185.56       68.88     67.06 o 
  -5  10   3      109.95      247.87     71.25 o 
  -4  10   3       10.89       54.14     46.73 o 
  -3  10   3      577.19      607.48     95.01 o 
  -2  10   3       51.18       98.38     40.63 o 
  -1  10   3      413.64      435.03     45.46 o 
   0  10   3       69.42       57.33     37.68 o 
   1  10   3     3392.15     3290.37    126.74 o 
   2  10   3       20.29       57.41     44.19 o 
   3  10   3      136.25      103.45     47.45 o 
   4  10   3      966.72     1084.73     89.25 o 
   5  10   3      591.34      641.68    100.40 o 
   6  10   3        9.26     -102.96     68.64 o 
   7  10   3        0.06      -90.70     76.74 o 
   8  10   3       67.76      120.73     93.82 o 
  -8  11   3       83.44      175.46    116.65 o 
  -7  11   3       20.81       70.05     89.96 o 
  -6  11   3        6.06      -13.44     83.88 o 
  -5  11   3     1163.20     1185.57    138.20 o 
  -4  11   3      395.54      506.26     64.56 o 
  -3  11   3      819.04      963.18    105.65 o 
  -2  11   3     1930.54     1823.36     86.84 o 
  -1  11   3      353.92      400.11     48.03 o 
   0  11   3      130.21      104.48     75.93 o 
   1  11   3      807.82      760.30     59.74 o 
   2  11   3     1202.31      934.12     80.03 o 
   3  11   3      105.77       19.34     54.57 o 
   4  11   3      137.39       13.33     54.75 o 
   5  11   3      338.85      351.25     67.50 o 
   6  11   3       15.21       -1.33     78.81 o 
   7  11   3       55.94      -14.29     85.88 o 
  -8  12   3      105.41       86.99    114.30 o 
  -7  12   3      133.60      191.65    101.61 o 
  -6  12   3        0.96     -145.92     99.54 o 
  -5  12   3      583.10      597.11     94.95 o 
  -4  12   3      869.29      960.55     87.04 o 
  -3  12   3      757.06      812.00     69.90 o 
  -2  12   3        7.14      -15.65     44.81 o 
  -1  12   3     1064.35     1105.66    107.95 o 
   0  12   3      339.94      345.35     57.31 o 
   1  12   3      169.60      162.33     47.72 o 
   2  12   3       87.49       71.66     46.89 o 
   3  12   3      532.19      634.01     78.11 o 
   4  12   3      282.34      225.08     62.11 o 
   5  12   3        0.17       34.14     67.19 o 
   6  12   3       26.13        0.18     79.64 o 
   7  12   3      176.49      120.08    100.57 o 
  -7  13   3       70.47       96.30    104.66 o 
  -6  13   3      229.33      218.73     97.97 o 
  -5  13   3      142.39      226.34    120.44 o 
  -4  13   3     1094.41     1295.57     91.75 o 
  -3  13   3      114.44      229.63     58.54 o 
  -2  13   3        9.15      -28.16     51.19 o 
  -1  13   3      157.16      102.08     48.57 o 
   0  13   3     2349.37     2120.93    101.32 o 
   1  13   3       13.68       16.60     50.84 o 
   2  13   3      548.01      522.00     62.18 o 
   3  13   3       84.51       66.23     87.40 o 
   4  13   3      166.04      115.77     62.00 o 
   5  13   3       51.90        1.76     69.06 o 
   6  13   3       41.22      -14.81    100.00 o 
   7  13   3        0.47      -15.49     89.82 o 
  -7  14   3      294.99      248.72    109.43 o 
  -6  14   3      128.81      162.85     99.54 o 
  -5  14   3      148.89       31.57    189.46 o 
  -4  14   3       35.94       52.32     76.01 o 
  -3  14   3      315.42      321.67     64.88 o 
  -2  14   3      172.87      221.97     59.41 o 
  -1  14   3      347.11      255.80     91.58 o 
   0  14   3      808.33      848.43     91.11 o 
   1  14   3      323.76      347.31     60.10 o 
   2  14   3        6.89       33.16     57.26 o 
   3  14   3      125.44      123.58     62.38 o 
   4  14   3      534.16      614.31     80.07 o 
   5  14   3        2.73     -108.04     72.03 o 
   6  14   3        4.09      -48.78     87.11 o 
  -6  15   3      322.06      283.91    106.94 o 
  -5  15   3       10.77      -40.75     86.75 o 
  -4  15   3      144.93       15.97     77.47 o 
  -3  15   3      482.67      511.94    138.51 o 
  -2  15   3      302.19      300.49     64.40 o 
  -1  15   3       77.92       49.54     58.83 o 
   0  15   3        4.73       -7.90     56.72 o 
   1  15   3      827.62      677.22     98.77 o 
   2  15   3       47.91        6.92     60.60 o 
   3  15   3       33.39       69.70     67.63 o 
   4  15   3      145.29      198.56     75.98 o 
   5  15   3       64.06      103.29     81.08 o 
  -6  16   3       63.40      -21.90    144.00 o 
  -5  16   3      201.04      128.08    140.02 o 
  -4  16   3        3.39      -41.81    115.47 o 
  -3  16   3       76.94       84.28    117.46 o 
  -2  16   3      142.75      145.94     68.63 o 
  -1  16   3       64.81        0.79     86.42 o 
   0  16   3      621.57      630.69    100.53 o 
   1  16   3       38.16       89.86     84.18 o 
   2  16   3      174.91      244.29     98.11 o 
   3  16   3       21.43      -14.27     92.63 o 
   4  16   3      346.69      202.95    111.23 o 
   5  16   3      104.96      269.46    182.16 o 
  -5  17   3      195.71      183.82    149.31 o 
  -4  17   3        0.24      -31.19    134.05 o 
  -3  17   3       72.48       65.03    126.75 o 
  -2  17   3      178.04      202.40    127.41 o 
  -1  17   3      175.37      432.77    101.20 o 
   0  17   3      361.07      338.54     97.86 o 
   1  17   3       16.02      172.35    114.14 o 
   2  17   3       55.10      131.21    100.29 o 
   3  17   3       57.71       88.69    107.49 o 
   4  17   3        2.48      138.82    224.96 o 
  -4  18   3       76.73       90.91    142.68 o 
  -3  18   3        5.70      263.45    147.32 o 
  -2  18   3       96.48      232.26    138.69 o 
  -1  18   3       33.96      283.95    102.03 o 
   0  18   3       40.57       12.79     99.94 o 
   1  18   3       74.03       23.71    103.91 o 
   2  18   3      277.92      335.88    114.58 o 
   3  18   3        2.75       88.68    115.60 o 
  -2  19   3       29.45      211.03    150.64 o 
  -1  19   3       40.77        1.33    136.04 o 
   0  19   3      137.52      162.99    207.05 o 
   1  19   3        5.53      146.03    110.96 o 
 -10   0   4      462.67      656.97    149.31 o 
  -8   0   4      363.62      473.78     84.58 o 
  -6   0   4     5152.40     5383.77    239.02 o 
  -4   0   4      639.74      650.52     56.51 o 
  -2   0   4    32357.71    32658.24   1277.11 o 
   0   0   4     7893.61     8120.58    451.25 o 
   2   0   4    19881.71    19992.50    780.09 o 
   4   0   4     2127.14     1884.65    159.27 o 
   6   0   4        4.85       36.28     60.42 o 
   8   0   4      381.04      421.90    109.50 o 
 -10   1   4       28.15       80.85     75.87 o 
  -9   1   4     1022.77     1149.23     84.15 o 
  -8   1   4        3.48      -74.62     49.75 o 
  -7   1   4      160.37      202.15     46.89 o 
  -6   1   4       61.16       46.08     37.58 o 
  -5   1   4     2723.47     2701.30    144.63 o 
  -4   1   4      834.35      842.81     43.78 o 
  -3   1   4     4422.46     4170.96    125.39 o 
  -2   1   4     3855.42     4278.92    142.96 o 
  -1   1   4     6844.71     7288.55    233.57 o 
   0   1   4     1822.58     1816.89     64.32 o 
   1   1   4    27221.93    26083.48    713.87 o 
   2   1   4     6539.64     6307.27    211.21 o 
   3   1   4        7.85       -0.43     23.03 o 
   4   1   4     3736.84     3698.95    120.23 o 
   5   1   4     6175.30     6199.40    190.76 o 
   6   1   4      447.19      512.66     56.83 o 
   7   1   4        7.30      -71.19     58.72 o 
   8   1   4        0.87       88.27     64.99 o 
   9   1   4      109.15       15.03     73.43 o 
 -10   2   4       29.86       38.64     78.24 o 
  -9   2   4        6.63      -39.46     63.86 o 
  -8   2   4      741.56      835.25     67.37 o 
  -7   2   4      189.24      176.00     47.77 o 
  -6   2   4      535.39      601.38     49.19 o 
  -5   2   4     2711.56     2708.88     95.60 o 
  -4   2   4     9426.25     9427.10    338.69 o 
  -3   2   4     3696.61     3372.50    103.36 o 
  -2   2   4      784.78      827.00     39.59 o 
  -1   2   4     3892.34     4050.49    133.55 o 
   0   2   4     9507.78     9544.38    263.86 o 
   1   2   4      154.82      187.09     21.13 o 
   2   2   4     4871.82     4886.50    144.12 o 
   3   2   4      610.52      633.51     38.70 o 
   4   2   4     2781.29     2892.41    116.92 o 
   5   2   4       27.08       76.75     38.41 o 
   6   2   4     1528.33     1522.90     80.43 o 
   7   2   4      192.36      165.35     56.40 o 
   8   2   4      102.95      108.32     64.79 o 
   9   2   4       83.07       99.55    116.76 o 
 -10   3   4        6.58       83.55     93.24 o 
  -9   3   4       21.03      -92.89     66.15 o 
  -8   3   4       25.03       38.72     50.52 o 
  -7   3   4     1332.79     1376.80     73.78 o 
  -6   3   4        1.44      -46.53     35.02 o 
  -5   3   4      504.16      414.49     40.41 o 
  -4   3   4     1583.95     1657.53     64.42 o 
  -3   3   4     6042.29     6402.28    215.00 o 
  -2   3   4       17.44       23.21     28.16 o 
  -1   3   4    10565.55    11227.46    357.70 o 
   0   3   4     1752.07     1913.66     59.41 o 
   1   3   4      397.97      383.89     54.36 o 
   2   3   4      476.53      423.71     32.81 o 
   3   3   4    14796.11    14042.66    395.19 o 
   4   3   4       36.82      -25.35     35.86 o 
   5   3   4       30.55       26.16     40.01 o 
   6   3   4      240.28      261.58     50.71 o 
   7   3   4      773.29      831.26     72.23 o 
   8   3   4        1.74       -5.50     64.34 o 
   9   3   4        7.39      -25.46     92.79 o 
 -10   4   4        3.44      125.81     78.19 o 
  -9   4   4       29.71       -4.02     70.47 o 
  -8   4   4       26.42      140.11     65.32 o 
  -7   4   4       24.96       87.33     45.49 o 
  -6   4   4       36.90      -34.91     36.30 o 
  -5   4   4      836.87      881.04     51.78 o 
  -4   4   4     5503.17     5155.94    181.95 o 
  -3   4   4     4841.17     4783.56    141.35 o 
  -2   4   4      391.11      448.89     48.18 o 
  -1   4   4     3568.09     3433.77    117.33 o 
   0   4   4    10032.69    10258.32    331.28 o 
   1   4   4     1152.18     1013.69     40.92 o 
   2   4   4      205.73      223.88     30.33 o 
   3   4   4     1007.84     1172.13    140.82 o 
   4   4   4      331.94      353.59     57.59 o 
   5   4   4        0.20      -57.24     38.16 o 
   6   4   4     1071.87     1130.37     79.12 o 
   7   4   4       82.24      254.30     62.36 o 
   8   4   4      178.86       -8.78     64.47 o 
   9   4   4        1.89     -102.82     72.79 o 
 -10   5   4       35.20       52.51    122.18 o 
  -9   5   4       22.49       40.09     73.47 o 
  -8   5   4      100.47       94.82     65.67 o 
  -7   5   4       78.95       30.32     59.09 o 
  -6   5   4       96.89       35.49     46.77 o 
  -5   5   4       87.32      -27.44     41.47 o 
  -4   5   4     3747.46     3904.84    122.73 o 
  -3   5   4      785.96      731.56     37.25 o 
  -2   5   4      372.42      404.25     34.07 o 
  -1   5   4      153.24      195.90     24.65 o 
   0   5   4     6199.21     6387.67    212.50 o 
   1   5   4     3046.11     2944.81     92.41 o 
   2   5   4     9719.65    10068.45    286.67 o 
   3   5   4        9.84      -42.70     33.84 o 
   4   5   4     4006.75     3856.11    148.12 o 
   5   5   4       58.66        6.71     62.60 o 
   6   5   4      880.27      906.02     96.77 o 
   7   5   4        0.30        4.38     69.08 o 
   8   5   4      634.32      615.48    117.55 o 
 -10   6   4       12.50      -99.33    125.03 o 
  -9   6   4        7.03      -41.52     74.90 o 
  -8   6   4        6.25       66.27     68.32 o 
  -7   6   4       38.26       -6.92     57.64 o 
  -6   6   4      461.84      339.03    115.26 o 
  -5   6   4      376.99      367.43     50.60 o 
  -4   6   4      223.55      285.75     36.21 o 
  -3   6   4      956.56      996.26     45.03 o 
  -2   6   4      155.18      149.15     21.67 o 
  -1   6   4       12.61       27.54     23.62 o 
   0   6   4     3807.40     3396.45    121.81 o 
   1   6   4     2189.32     2282.41     76.16 o 
   2   6   4      141.97      175.67     29.40 o 
   3   6   4      480.02      580.21     44.07 o 
   4   6   4       89.44       35.11     42.70 o 
   5   6   4        6.36        4.96     68.05 o 
   6   6   4       42.80       13.87     59.09 o 
   7   6   4      106.17       28.58    107.31 o 
   8   6   4       57.54        7.24     77.98 o 
  -9   7   4        2.40       -3.12     77.50 o 
  -8   7   4      116.86       79.02     71.43 o 
  -7   7   4      279.26      411.21     68.77 o 
  -6   7   4      100.73       57.59     52.88 o 
  -5   7   4        4.43      -43.75     34.63 o 
  -4   7   4     1201.21     1240.27     70.59 o 
  -3   7   4      861.21      910.03     43.84 o 
  -2   7   4      240.92      314.56     35.54 o 
  -1   7   4     1639.47     1713.71     72.14 o 
   0   7   4      104.86      182.73     32.74 o 
   1   7   4      215.61      277.13     27.19 o 
   2   7   4     1147.73      972.36     50.72 o 
   3   7   4     2555.54     2372.27    115.71 o 
   4   7   4      218.20      161.29     42.48 o 
   5   7   4      687.05      620.30     90.71 o 
   6   7   4     1080.69     1177.96    113.23 o 
   7   7   4      443.30      460.53     82.84 o 
   8   7   4       87.25       -0.15     83.12 o 
  -9   8   4       12.87      -74.63     79.58 o 
  -8   8   4        4.22        2.24     72.50 o 
  -7   8   4      217.97      194.11     65.76 o 
  -6   8   4       83.96       99.96     54.93 o 
  -5   8   4     1405.89     1497.86    120.11 o 
  -4   8   4     1447.37     1377.51     81.61 o 
  -3   8   4     2397.39     2512.79    102.34 o 
  -2   8   4      545.72      610.42     63.21 o 
  -1   8   4     1781.96     1781.23    110.61 o 
   0   8   4     2370.49     2290.10    120.29 o 
   1   8   4     2467.52     2359.17     97.94 o 
   2   8   4     1258.46     1168.94     68.39 o 
   3   8   4      746.09      710.79     51.70 o 
   4   8   4      133.84       26.13     43.65 o 
   5   8   4      295.97      288.38     90.81 o 
   6   8   4      365.96      258.02     73.80 o 
   7   8   4       36.24       12.59     75.95 o 
   8   8   4      210.26      234.59     93.28 o 
  -9   9   4       82.35       75.96    106.03 o 
  -8   9   4        1.17      -41.54    100.21 o 
  -7   9   4       55.47       98.27     93.24 o 
  -6   9   4      169.81      183.67    109.16 o 
  -5   9   4     3842.14     4224.39    335.12 o 
  -4   9   4       15.04      -54.20     42.78 o 
  -3   9   4     1488.99     1557.53     77.97 o 
  -2   9   4       16.62       67.27     35.17 o 
  -1   9   4       42.43       27.14     35.33 o 
   0   9   4     1106.53     1172.31     84.69 o 
   1   9   4     2138.00     1774.86    122.23 o 
   2   9   4     1302.84     1160.38    136.33 o 
   3   9   4       26.23      -68.61     45.74 o 
   4   9   4        3.17      -56.73     87.05 o 
   5   9   4     1513.98     1707.81    103.09 o 
   6   9   4      146.75       93.32     75.97 o 
   7   9   4        0.43      -52.47     80.26 o 
   8   9   4       11.50       25.01     88.06 o 
  -9  10   4       23.67      -31.40    141.02 o 
  -8  10   4       45.72       82.98    104.58 o 
  -7  10   4      101.37      -83.64     96.89 o 
  -6  10   4     2705.89     2740.24    291.66 o 
  -5  10   4      135.90      189.91     75.42 o 
  -4  10   4       43.57       59.44     50.09 o 
  -3  10   4        6.90       35.41     44.68 o 
  -2  10   4     6403.50     6822.18    234.99 o 
  -1  10   4      282.45      221.46     42.33 o 
   0  10   4        7.11       -0.90     56.57 o 
   1  10   4       19.34       50.59     41.38 o 
   2  10   4     2368.81     2066.98    171.55 o 
   3  10   4       32.83      -67.41     44.94 o 
   4  10   4      896.48      959.45     80.01 o 
   5  10   4       53.69      -62.44     60.66 o 
   6  10   4       53.77       56.11     77.28 o 
   7  10   4        0.28      -26.23     87.50 o 
  -8  11   4      138.12       88.20    109.30 o 
  -7  11   4      307.04      204.66    101.41 o 
  -6  11   4       43.65       31.66     81.30 o 
  -5  11   4      349.58      396.02    133.72 o 
  -4  11   4      139.20       82.44     67.84 o 
  -3  11   4     1160.04     1396.68     86.60 o 
  -2  11   4      573.81      684.06     58.69 o 
  -1  11   4     2183.56     1930.51     91.72 o 
   0  11   4      169.32      173.38     53.77 o 
   1  11   4     1944.84     1762.20     91.32 o 
   2  11   4     1150.41      964.19     70.45 o 
   3  11   4      492.33      495.19     96.94 o 
   4  11   4      210.62      148.25     61.72 o 
   5  11   4      461.81      413.06     74.49 o 
   6  11   4       44.26       81.35     99.24 o 
   7  11   4       50.34       30.15     90.05 o 
  -8  12   4      383.65      450.04    120.64 o 
  -7  12   4      136.75      147.33    105.47 o 
  -6  12   4       21.46       -3.55     88.61 o 
  -5  12   4      244.32      178.74     82.06 o 
  -4  12   4     1262.11     1369.26    156.61 o 
  -3  12   4        1.01      -29.76     49.80 o 
  -2  12   4      371.16      344.07     56.62 o 
  -1  12   4      917.88     1106.19     74.35 o 
   0  12   4     3100.66     3010.32    154.98 o 
   1  12   4       15.82      -43.10     46.11 o 
   2  12   4     1119.02      982.54     76.05 o 
   3  12   4        1.52      -17.50     54.41 o 
   4  12   4      546.87      384.64     71.89 o 
   5  12   4       27.21       13.43     68.58 o 
   6  12   4      230.49      161.88    202.73 o 
   7  12   4       21.34     -110.02     90.15 o 
  -7  13   4      205.69      200.59    148.98 o 
  -6  13   4       43.37      109.14     92.32 o 
  -5  13   4      151.11      173.88     98.55 o 
  -4  13   4      205.08      320.84     93.57 o 
  -3  13   4      913.38      969.27     92.05 o 
  -2  13   4       33.96       34.78     50.92 o 
  -1  13   4     2039.60     2002.65    118.75 o 
   0  13   4       56.25       50.14     56.22 o 
   1  13   4        6.00      -69.75     73.69 o 
   2  13   4       77.57       52.12     53.07 o 
   3  13   4     1834.18     1606.52    134.09 o 
   4  13   4        6.51       66.82     89.05 o 
   5  13   4       31.90       98.00     75.87 o 
   6  13   4        0.21      -47.69    115.14 o 
  -7  14   4      150.34       -8.46    111.20 o 
  -6  14   4       73.59      125.46    103.51 o 
  -5  14   4        7.73       44.37    102.86 o 
  -4  14   4      335.24      322.59     99.87 o 
  -3  14   4      261.93      230.02     78.13 o 
  -2  14   4       64.87       34.57     69.12 o 
  -1  14   4      144.67       79.58     56.17 o 
   0  14   4     1656.37     1782.25    100.68 o 
   1  14   4      203.10      286.78     62.97 o 
   2  14   4      449.32      458.73     68.24 o 
   3  14   4       21.33       22.93     66.24 o 
   4  14   4      366.30      266.24     74.91 o 
   5  14   4        0.09       57.48     79.17 o 
   6  14   4      104.88       91.91    193.11 o 
  -6  15   4       30.96        6.35    127.74 o 
  -5  15   4       63.18       82.96     90.98 o 
  -4  15   4       20.60       28.63     82.11 o 
  -3  15   4      368.12      343.56     83.52 o 
  -2  15   4        8.24       25.22     69.24 o 
  -1  15   4       99.47       68.63     59.61 o 
   0  15   4        2.74      -47.65     58.83 o 
   1  15   4      230.12      184.49     64.48 o 
   2  15   4      136.33       82.19     67.07 o 
   3  15   4       34.63       71.77     72.94 o 
   4  15   4      177.09      259.63     81.63 o 
   5  15   4      132.79      103.29     85.25 o 
  -6  16   4       10.98        0.22    106.58 o 
  -5  16   4        0.31       41.09     95.17 o 
  -4  16   4        0.74       20.56    105.51 o 
  -3  16   4       81.62       22.32     78.37 o 
  -2  16   4      338.15      343.74     82.33 o 
  -1  16   4        4.49      -27.21    102.86 o 
   0  16   4      125.55       55.32     65.23 o 
   1  16   4      139.18        1.26     62.07 o 
   2  16   4       98.64       98.49     70.78 o 
   3  16   4        1.00      118.90     73.08 o 
   4  16   4        3.98      -36.14     80.01 o 
  -5  17   4       31.40      248.85    143.34 o 
  -4  17   4        0.23     -108.83    116.13 o 
  -3  17   4        0.02       60.39    125.42 o 
  -2  17   4      147.63       37.83    123.43 o 
  -1  17   4        2.64     -145.33    116.13 o 
   0  17   4        1.85       42.69     92.93 o 
   1  17   4        1.74       17.70    121.11 o 
   2  17   4       65.53      185.45    103.16 o 
   3  17   4       10.97       99.29    107.62 o 
  -3  18   4       64.92      -24.55    134.71 o 
  -2  18   4       10.14      138.03    140.68 o 
  -1  18   4      184.32      112.15    138.03 o 
   0  18   4       33.37      207.71    122.77 o 
   1  18   4       19.96      136.41    109.03 o 
   2  18   4        0.48      -51.36    107.46 o 
  -1  19   4       37.73      212.35    149.31 o 
   0  19   4       19.92      -55.08    140.68 o 
  -9   0   5      356.43      710.72    138.69 o 
  -7   0   5        1.64      -63.84     61.72 o 
  -5   0   5     5403.59     6318.68    849.42 o 
  -3   0   5     7535.30     6894.42    279.69 o 
  -1   0   5        7.18       -0.29     15.96 o 
   1   0   5    23632.91    23010.89    893.67 o 
   3   0   5       23.06      -44.46     53.09 o 
   5   0   5     3041.81     3169.37    163.48 o 
   7   0   5        7.55     -115.94     77.29 o 
 -10   1   5        0.62      -13.70    103.19 o 
  -9   1   5       25.53      105.85     87.75 o 
  -8   1   5       95.08       94.30     62.44 o 
  -7   1   5      174.01      235.78     66.28 o 
  -6   1   5     1550.78     1736.68    122.22 o 
  -5   1   5     1498.55     1652.16     88.53 o 
  -4   1   5      941.18      943.48     46.54 o 
  -3   1   5     7400.44     7032.13    211.59 o 
  -2   1   5     9336.00    10017.72    321.93 o 
  -1   1   5     1011.01     1050.85     35.75 o 
   0   1   5      200.19      202.80     25.28 o 
   1   1   5      189.21      180.50     25.81 o 
   2   1   5     4453.52     4412.87    132.50 o 
   3   1   5      122.45       78.10     26.05 o 
   4   1   5     3724.58     3518.49    136.85 o 
   5   1   5      544.92      610.32     55.11 o 
   6   1   5      736.18      856.36     71.08 o 
   7   1   5      303.60      349.45     64.81 o 
   8   1   5      462.74      404.25     88.79 o 
 -10   2   5      266.39      272.83    102.38 o 
  -9   2   5      131.99       95.21     70.71 o 
  -8   2   5       23.08       21.45     61.67 o 
  -7   2   5      402.21      483.26     75.43 o 
  -6   2   5      961.94      925.90     70.21 o 
  -5   2   5       89.83      147.36     39.00 o 
  -4   2   5      523.88      590.44     37.70 o 
  -3   2   5     4306.51     3870.93    288.25 o 
  -2   2   5      113.39      184.47     22.03 o 
  -1   2   5    12856.23    13253.21    422.08 o 
   0   2   5    14380.14    15084.39    415.41 o 
   1   2   5     1039.84     1010.57     47.35 o 
   2   2   5     2550.89     2520.80     96.87 o 
   3   2   5     4527.28     4630.05    143.00 o 
   4   2   5     4914.41     5000.73    183.41 o 
   5   2   5       22.55      -67.14     51.82 o 
   6   2   5     1871.40     1882.03    122.60 o 
   7   2   5      580.39      635.73    110.73 o 
   8   2   5       42.25       29.88     68.17 o 
 -10   3   5       50.32      105.73     94.87 o 
  -9   3   5      212.32      235.44     74.95 o 
  -8   3   5      202.31      305.03     66.48 o 
  -7   3   5       81.39      137.95     55.22 o 
  -6   3   5      183.63      220.66     42.88 o 
  -5   3   5      315.24      334.90     38.67 o 
  -4   3   5      700.05      578.30     49.42 o 
  -3   3   5     2385.73     2146.24    175.00 o 
  -2   3   5      411.94      494.72     31.71 o 
  -1   3   5      775.81      925.42     41.47 o 
   0   3   5     9054.36     8785.95    245.43 o 
   1   3   5     2997.01     3180.01     97.40 o 
   2   3   5       34.91        8.70     25.52 o 
   3   3   5     1599.66     1433.00     79.86 o 
   4   3   5       42.23       50.57     34.73 o 
   5   3   5      161.34      146.11     45.53 o 
   6   3   5     1865.54     1957.64    111.63 o 
   7   3   5       11.97      -30.59     57.95 o 
   8   3   5       13.59        8.95     68.56 o 
 -10   4   5        0.41       77.64    165.57 o 
  -9   4   5       26.50      -68.12     70.93 o 
  -8   4   5      123.51      150.10     61.67 o 
  -7   4   5      177.35      126.76     66.63 o 
  -6   4   5      234.28      274.75     89.32 o 
  -5   4   5       42.93       45.77     41.20 o 
  -4   4   5      767.57      838.69     56.14 o 
  -3   4   5      381.34      388.24     30.36 o 
  -2   4   5     3144.01     3455.96    119.90 o 
  -1   4   5     2008.24     2045.13     64.01 o 
   0   4   5        1.25      -21.81     14.54 o 
   1   4   5      915.71      933.87     69.54 o 
   2   4   5    14019.36    13689.02    443.33 o 
   3   4   5     4777.65     4675.09    168.28 o 
   4   4   5       87.88       42.94     38.18 o 
   5   4   5      135.03      148.54     52.47 o 
   6   4   5      726.98      663.01     66.64 o 
   7   4   5      294.31      201.90     66.59 o 
   8   4   5        1.99       -8.13     69.68 o 
 -10   5   5       13.69       85.95     88.05 o 
  -9   5   5       35.58       68.31     85.08 o 
  -8   5   5       39.56       78.35     66.56 o 
  -7   5   5      107.76      154.14     60.89 o 
  -6   5   5       24.01      -55.16     49.06 o 
  -5   5   5     3464.57     3537.84    140.41 o 
  -4   5   5     1619.34     1713.17     67.00 o 
  -3   5   5      143.93      168.80     36.88 o 
  -2   5   5       35.93      182.61     62.83 o 
  -1   5   5    12019.52    12342.92    397.30 o 
   0   5   5       16.57       24.98     42.18 o 
   1   5   5       56.32       65.95     22.21 o 
   2   5   5     1310.78     1296.25     59.58 o 
   3   5   5      623.96      683.25     67.95 o 
   4   5   5      273.48      256.90     48.96 o 
   5   5   5      680.51      790.62     90.40 o 
   6   5   5        0.59      -33.16     56.49 o 
   7   5   5       77.63        5.38     71.80 o 
   8   5   5        0.41      -62.77     80.49 o 
 -10   6   5        0.73      -29.97    101.02 o 
  -9   6   5        0.35       39.19     76.48 o 
  -8   6   5      195.55      322.11     74.37 o 
  -7   6   5      115.60      202.94     63.69 o 
  -6   6   5      326.87      382.16     58.48 o 
  -5   6   5        7.09       -4.48     42.69 o 
  -4   6   5     1124.15     1038.67     74.33 o 
  -3   6   5      214.80      266.92     30.75 o 
  -2   6   5     4524.83     4654.89    213.58 o 
  -1   6   5     2402.40     2331.31     89.73 o 
   0   6   5     2754.67     2769.81    104.31 o 
   1   6   5     2667.71     2698.15     88.68 o 
   2   6   5      637.82      664.12     42.30 o 
   3   6   5     2144.13     2194.34     84.59 o 
   4   6   5       31.55      -58.77     42.39 o 
   5   6   5      531.43      323.55     80.51 o 
   6   6   5     1093.24     1161.93     91.47 o 
   7   6   5      235.06      238.75     81.16 o 
   8   6   5      276.45      301.92     91.48 o 
  -9   7   5       61.48      120.81     74.82 o 
  -8   7   5      132.31      188.13    112.23 o 
  -7   7   5      860.16     1014.31    188.87 o 
  -6   7   5        8.09       -0.12     55.02 o 
  -5   7   5      468.30      439.21     55.66 o 
  -4   7   5     2249.08     2224.98     96.89 o 
  -3   7   5     2430.88     2364.63     95.62 o 
  -2   7   5     1551.11     1539.60     69.61 o 
  -1   7   5     1309.90     1277.72     62.17 o 
   0   7   5     2121.48     1967.48     83.01 o 
   1   7   5     1265.99     1161.39     64.82 o 
   2   7   5      146.51      166.15     31.73 o 
   3   7   5      161.83      196.48     38.42 o 
   4   7   5        1.59      -19.67     67.72 o 
   5   7   5      465.11      468.93     80.45 o 
   6   7   5      180.52      290.48     87.01 o 
   7   7   5        7.49       32.03     80.12 o 
   8   7   5       10.81      -57.10     83.31 o 
  -9   8   5       12.73       78.24    104.59 o 
  -8   8   5      155.56      188.28    101.89 o 
  -7   8   5      343.79      596.09    105.69 o 
  -6   8   5     2853.79     2639.12    158.44 o 
  -5   8   5       12.18      -60.56     64.21 o 
  -4   8   5      728.75      565.04     90.58 o 
  -3   8   5     1763.46     1897.16    108.90 o 
  -2   8   5       18.66       34.47     33.09 o 
  -1   8   5      757.50      764.45     91.98 o 
   0   8   5     4737.45     4592.00    164.32 o 
   1   8   5      699.85      764.86     55.51 o 
   2   8   5      108.92      107.39     42.80 o 
   3   8   5      823.52      798.45    126.57 o 
   4   8   5     2643.94     2507.59    120.28 o 
   5   8   5      121.96       58.80     75.80 o 
   6   8   5       76.08      -76.21     83.19 o 
   7   8   5        6.05       89.06    110.65 o 
   8   8   5       21.43       -9.84    126.57 o 
  -9   9   5      127.40      220.65    110.49 o 
  -8   9   5       81.74       -6.48     94.50 o 
  -7   9   5      138.90       92.68     89.24 o 
  -6   9   5      101.31      161.69     85.68 o 
  -5   9   5       87.70       44.53     69.80 o 
  -4   9   5        6.38      -52.70     57.80 o 
  -3   9   5     2707.55     2444.53    130.67 o 
  -2   9   5     3868.24     3937.68    145.43 o 
  -1   9   5        1.39      -22.49     38.81 o 
   0   9   5     2164.64     1994.82     90.68 o 
   1   9   5     1457.59     1386.82     93.04 o 
   2   9   5     1289.52     1335.94    183.76 o 
   3   9   5      889.02      825.91     70.49 o 
   4   9   5      501.19      560.00     93.20 o 
   5   9   5      140.65      127.67     76.74 o 
   6   9   5        9.50     -141.82     94.55 o 
   7   9   5       90.55      -20.48     95.59 o 
  -9  10   5      205.33      119.07    119.54 o 
  -8  10   5       89.77       24.60    104.19 o 
  -7  10   5       31.92      -56.99     89.00 o 
  -6  10   5      184.08      249.55     87.86 o 
  -5  10   5     1746.55     1857.25    132.23 o 
  -4  10   5      437.46      368.58     85.61 o 
  -3  10   5      659.82      736.96     81.62 o 
  -2  10   5      964.49      928.59     64.72 o 
  -1  10   5      284.87      312.55     47.81 o 
   0  10   5       19.64      -52.33     42.21 o 
   1  10   5     4211.29     3890.80    263.38 o 
   2  10   5     1023.28      882.28     69.12 o 
   3  10   5       18.04      -46.44     49.44 o 
   4  10   5      101.58       53.85     57.82 o 
   5  10   5     1370.08     1366.57    102.39 o 
   6  10   5       31.98     -138.49    101.86 o 
   7  10   5        8.04       30.15     89.46 o 
  -8  11   5       93.49      104.50    120.44 o 
  -7  11   5      175.19      121.54     98.74 o 
  -6  11   5      516.86      546.80    149.31 o 
  -5  11   5      473.27      461.89     90.29 o 
  -4  11   5      145.85      185.42     67.56 o 
  -3  11   5       49.60       29.22     60.91 o 
  -2  11   5     1633.60     1556.20    100.41 o 
  -1  11   5     2723.24     2285.79    128.32 o 
   0  11   5      550.66      688.03    111.34 o 
   1  11   5       57.78       -5.53     45.93 o 
   2  11   5     1383.61     1216.29     82.00 o 
   3  11   5      183.92       98.30     59.37 o 
   4  11   5     1091.80     1141.19     91.53 o 
   5  11   5      125.99      209.05     72.62 o 
   6  11   5      100.54       70.53    102.65 o 
   7  11   5       81.88       49.94     96.54 o 
  -8  12   5        6.54      -53.12    108.24 o 
  -7  12   5      324.20      164.97    110.74 o 
  -6  12   5       23.72      -47.09     82.62 o 
  -5  12   5      323.79      420.27    101.53 o 
  -4  12   5        6.93      -84.12     69.83 o 
  -3  12   5      111.12      166.89     68.26 o 
  -2  12   5      215.80      299.59     63.57 o 
  -1  12   5      481.05      471.58     69.39 o 
   0  12   5      170.23      125.56     63.22 o 
   1  12   5      198.28      197.02     55.85 o 
   2  12   5      741.36      748.97     85.46 o 
   3  12   5     1642.98     1839.87    108.37 o 
   4  12   5       70.06       33.64     67.46 o 
   5  12   5       14.07      -47.28     69.08 o 
   6  12   5        6.49      -91.18    106.65 o 
  -7  13   5        9.33       -0.16    274.40 o 
  -6  13   5       16.49     -121.10     93.00 o 
  -5  13   5        9.84      -11.19     83.44 o 
  -4  13   5      950.22     1025.24    104.64 o 
  -3  13   5       12.56       54.28     71.50 o 
  -2  13   5        4.00       10.91     65.22 o 
  -1  13   5       48.01       34.27     57.20 o 
   0  13   5      803.49      690.76     69.75 o 
   1  13   5       92.63      -34.95     55.42 o 
   2  13   5      105.44      196.69     65.17 o 
   3  13   5      105.80       48.35     63.55 o 
   4  13   5       54.09       32.82     71.85 o 
   5  13   5        0.21      -25.50     82.03 o 
   6  13   5      199.02      101.86    120.84 o 
  -7  14   5       32.08      -49.87    110.97 o 
  -6  14   5       12.19      -31.53    126.09 o 
  -5  14   5        9.28     -129.61     86.41 o 
  -4  14   5       27.45       21.50    112.81 o 
  -3  14   5      199.26      231.71    145.33 o 
  -2  14   5      147.35       85.60     66.69 o 
  -1  14   5      200.38      272.13     68.22 o 
   0  14   5      239.33      299.76     60.02 o 
   1  14   5      131.34       78.93     61.10 o 
   2  14   5      954.25      942.16    137.92 o 
   3  14   5      136.67      210.37     69.43 o 
   4  14   5        0.95       69.42     74.79 o 
   5  14   5       15.11       39.92     80.71 o 
  -6  15   5       31.01      -54.06     98.20 o 
  -5  15   5      119.27       13.02     92.24 o 
  -4  15   5        4.18       -5.04     85.22 o 
  -3  15   5       13.53      -77.66     88.92 o 
  -2  15   5      318.01      533.98    102.53 o 
  -1  15   5      309.47      282.69     74.27 o 
   0  15   5       21.40      -30.77     66.40 o 
   1  15   5       11.15      -24.50     62.81 o 
   2  15   5        1.72      -30.71     66.57 o 
   3  15   5      237.65      192.18     83.93 o 
   4  15   5        2.56      -82.91    147.33 o 
   5  15   5       42.79       18.94     93.14 o 
  -5  16   5        0.18      118.37     99.10 o 
  -4  16   5      135.05       95.45     93.37 o 
  -3  16   5        8.14      -31.15     80.47 o 
  -2  16   5       14.97       52.61     79.41 o 
  -1  16   5       30.72      -73.37     72.32 o 
   0  16   5      228.94      248.45     78.49 o 
   1  16   5      212.78      204.77     78.36 o 
   2  16   5       71.04      -46.65     68.27 o 
   3  16   5       17.77       -1.01     78.37 o 
   4  16   5       80.06      100.73     80.65 o 
  -4  17   5       67.90      -13.52    113.81 o 
  -3  17   5      311.53      429.08    114.80 o 
  -2  17   5      102.01       59.14     80.04 o 
  -1  17   5       11.67      -22.38    173.53 o 
   0  17   5        2.28       52.09     76.77 o 
   1  17   5       86.41      127.37     87.01 o 
   2  17   5       21.85       11.79     78.51 o 
   3  17   5        8.98       72.29     82.96 o 
  -3  18   5       72.90       53.75    140.02 o 
  -2  18   5      212.31      193.77    144.00 o 
  -1  18   5       17.74      -88.26    130.73 o 
   0  18   5      204.22      116.13    141.35 o 
   1  18   5       44.75      -25.88    134.71 o 
 -10   0   6       29.09       90.91    142.01 o 
  -8   0   6      181.52      266.77    116.13 o 
  -6   0   6       59.22      125.99     80.30 o 
  -4   0   6     3956.14     3468.29    254.16 o 
  -2   0   6     5127.09     5190.64    209.31 o 
   0   0   6     6154.13     6703.77    382.24 o 
   2   0   6       36.00      -40.16     32.12 o 
   4   0   6     3133.85     2937.13    218.99 o 
   6   0   6       39.21      -11.76     71.37 o 
   8   0   6      365.19      361.22    110.26 o 
 -10   1   6        4.25      -73.15     92.20 o 
  -9   1   6        3.21        7.92    145.99 o 
  -8   1   6       11.58      -34.84    122.77 o 
  -7   1   6       99.94      125.83     57.88 o 
  -6   1   6     1650.80     1855.75     96.44 o 
  -5   1   6      522.38      638.61     45.38 o 
  -4   1   6        7.51       -6.74     34.77 o 
  -3   1   6       42.38       33.34     25.41 o 
  -2   1   6     2296.47     2867.06    109.42 o 
  -1   1   6      185.94      209.72     17.30 o 
   0   1   6    19301.02    20251.18    556.19 o 
   1   1   6     2505.58     2519.81     93.60 o 
   2   1   6     2501.71     2612.08     87.20 o 
   3   1   6     1211.70     1427.29     75.15 o 
   4   1   6     5587.80     5677.90    205.72 o 
   5   1   6     1759.34     1682.64     99.63 o 
   6   1   6      107.48       66.08     53.55 o 
   7   1   6        0.48      -40.59     63.30 o 
   8   1   6       15.21      -40.50     72.79 o 
 -10   2   6       49.02      230.93    103.46 o 
  -9   2   6        2.69      104.91     91.48 o 
  -8   2   6        8.08       71.51     88.92 o 
  -7   2   6     1552.68     1802.89    184.07 o 
  -6   2   6       22.02      -18.82     49.29 o 
  -5   2   6        4.39        9.14     73.86 o 
  -4   2   6       27.85      -24.21     28.64 o 
  -3   2   6     3794.60     3929.72    138.98 o 
  -2   2   6     2366.60     2551.54     92.74 o 
  -1   2   6      131.68      163.50     28.84 o 
   0   2   6      241.87      223.13     21.02 o 
   1   2   6    10620.65    11049.29    357.71 o 
   2   2   6      299.33      309.58     38.71 o 
   3   2   6      128.13       71.23     31.95 o 
   4   2   6      138.47      174.48     81.17 o 
   5   2   6        0.77       43.10     46.56 o 
   6   2   6       87.27      144.35     56.82 o 
   7   2   6      346.08      357.63     70.37 o 
   8   2   6        4.01      -48.78     70.45 o 
 -10   3   6        4.22       61.53    101.49 o 
  -9   3   6       33.05      111.42     92.82 o 
  -8   3   6      206.98      195.76     67.21 o 
  -7   3   6       84.50       86.17     54.84 o 
  -6   3   6     1255.99     1452.75     85.50 o 
  -5   3   6       66.87       24.55     49.11 o 
  -4   3   6     2329.31     2162.44    122.72 o 
  -3   3   6     1277.75     1254.12    106.65 o 
  -2   3   6     3451.10     3795.78    130.76 o 
  -1   3   6     3469.49     3663.38    107.33 o 
   0   3   6     1458.57     1418.43     50.66 o 
   1   3   6     3600.20     3625.77    111.10 o 
   2   3   6      952.32      963.20     97.22 o 
   3   3   6     3181.59     3143.94    121.81 o 
   4   3   6      912.77     1012.86     59.14 o 
   5   3   6     1267.72     1338.54    105.73 o 
   6   3   6     1854.39     1970.91    139.28 o 
   7   3   6      223.61      224.38     67.70 o 
   8   3   6       61.81      116.74     75.35 o 
 -10   4   6        1.89       61.23    101.23 o 
  -9   4   6      126.90      311.88    106.51 o 
  -8   4   6        0.14        3.87     64.86 o 
  -7   4   6       24.26        4.13     75.74 o 
  -6   4   6     1147.15     1322.15     91.29 o 
  -5   4   6     4747.44     5189.35    462.97 o 
  -4   4   6     1691.07     1778.76     83.63 o 
  -3   4   6     1037.30     1153.14    141.76 o 
  -2   4   6     1423.21     1491.90     64.31 o 
  -1   4   6    11339.69    11194.22    310.01 o 
   0   4   6     2746.00     2800.05     87.08 o 
   1   4   6      596.58      625.07     42.89 o 
   2   4   6        0.95       -9.00     29.47 o 
   3   4   6     1539.86     1691.79     82.61 o 
   4   4   6      211.24      221.59     46.72 o 
   5   4   6      720.07      741.58     90.49 o 
   6   4   6       11.00      -64.58     63.30 o 
   7   4   6      132.52      154.41     79.96 o 
   8   4   6       58.31       56.11     87.73 o 
 -10   5   6       59.80       51.67    118.79 o 
  -9   5   6       11.47       41.02     76.39 o 
  -8   5   6     1014.25     1131.10    173.54 o 
  -7   5   6      174.09      244.82     65.15 o 
  -6   5   6       52.33       21.22     51.66 o 
  -5   5   6      312.34      387.35     54.53 o 
  -4   5   6     1364.60     1430.21     73.82 o 
  -3   5   6       27.93       17.22     31.60 o 
  -2   5   6     8431.95     9163.25    298.61 o 
  -1   5   6        4.64       29.14     20.21 o 
   0   5   6       16.37       30.72     26.32 o 
   1   5   6        3.54      -17.88     22.63 o 
   2   5   6    12870.09    12350.96    404.22 o 
   3   5   6      333.63      367.89     47.53 o 
   4   5   6        0.53        2.91     42.88 o 
   5   5   6       24.47       15.13     70.82 o 
   6   5   6      768.01      912.39     89.11 o 
   7   5   6        2.70      -18.83     77.58 o 
   8   5   6       90.74      122.32     91.72 o 
  -9   6   6      148.62      327.10    111.51 o 
  -8   6   6      363.51      312.71     73.72 o 
  -7   6   6      197.85      245.94     63.74 o 
  -6   6   6        6.29      -22.03     50.97 o 
  -5   6   6     3063.30     3408.55    171.96 o 
  -4   6   6     2062.04     2014.73    114.83 o 
  -3   6   6      888.85     1011.28     75.29 o 
  -2   6   6      364.22      359.44     48.22 o 
  -1   6   6     6986.05     7074.96    235.86 o 
   0   6   6      598.78      604.81    118.78 o 
   1   6   6     2950.11     2799.80    110.27 o 
   2   6   6       16.09        0.22     30.18 o 
   3   6   6     2492.74     2400.65    108.25 o 
   4   6   6      254.99      228.54     52.28 o 
   5   6   6      986.61     1219.33    111.97 o 
   6   6   6      149.24      179.63     73.14 o 
   7   6   6       14.73       35.31     74.35 o 
   8   6   6       76.05      -14.65     91.31 o 
  -9   7   6        0.05      -28.87    102.00 o 
  -8   7   6      218.08      361.58     99.49 o 
  -7   7   6      122.21      144.39     86.91 o 
  -6   7   6       61.57       52.86     93.57 o 
  -5   7   6       47.72       -8.48     59.17 o 
  -4   7   6     2421.78     2451.83    132.09 o 
  -3   7   6      368.44      506.85     60.09 o 
  -2   7   6     1638.98     1534.84     90.07 o 
  -1   7   6     2682.33     2568.46    100.56 o 
   0   7   6    10592.39    10640.14    350.30 o 
   1   7   6      804.01      803.52     61.34 o 
   2   7   6      374.59      439.86     48.95 o 
   3   7   6     1570.86     1579.41    155.48 o 
   4   7   6     2639.35     2553.32    123.13 o 
   5   7   6      324.83      216.54     76.04 o 
   6   7   6      161.33      185.99    150.31 o 
   7   7   6        1.47     -130.58    108.38 o 
  -9   8   6       20.01      -32.45    102.27 o 
  -8   8   6        5.77     -103.77    102.53 o 
  -7   8   6      630.13      826.76    111.29 o 
  -6   8   6      238.19      221.87     85.38 o 
  -5   8   6      286.50      216.75     72.64 o 
  -4   8   6      183.27      133.78     61.37 o 
  -3   8   6     8321.24     8596.97    357.49 o 
  -2   8   6      112.88      124.11     48.95 o 
  -1   8   6       42.17       34.77     34.91 o 
   0   8   6       34.99       54.49     35.49 o 
   1   8   6     2723.81     2584.05    108.01 o 
   2   8   6       76.17        3.52     45.33 o 
   3   8   6      927.41     1031.57    134.13 o 
   4   8   6        0.46      -79.64     53.09 o 
   5   8   6      196.42      138.87     67.20 o 
   6   8   6        0.51       74.72    123.43 o 
   7   8   6      311.50      428.53    100.55 o 
  -9   9   6       27.19       99.66    112.16 o 
  -8   9   6        2.89      -53.28     96.98 o 
  -7   9   6        5.28       72.61     94.59 o 
  -6   9   6      480.64      540.79     98.98 o 
  -5   9   6       45.48       37.53     70.82 o 
  -4   9   6      321.06      235.48     69.17 o 
  -3   9   6      517.55      573.65     71.97 o 
  -2   9   6      995.97      951.56     78.00 o 
  -1   9   6      205.43      152.25     60.39 o 
   0   9   6     4299.85     4179.95    155.74 o 
   1   9   6     3615.67     3787.26    147.35 o 
   2   9   6       31.24       -4.75     46.18 o 
   3   9   6      166.79      206.42     56.14 o 
   4   9   6     2397.76     2187.26    118.64 o 
   5   9   6      405.35      306.22     75.55 o 
   6   9   6       24.44      -19.93    100.82 o 
   7   9   6        6.26      -96.08     95.13 o 
  -8  10   6       42.95       53.63    139.69 o 
  -7  10   6      205.81      178.31    116.46 o 
  -6  10   6       53.08       39.83    129.07 o 
  -5  10   6      122.59       41.30     76.11 o 
  -4  10   6      267.26      315.48    181.17 o 
  -3  10   6       81.76      141.18     61.64 o 
  -2  10   6     1078.27     1066.01     84.32 o 
  -1  10   6       50.20        8.51     50.15 o 
   0  10   6      296.61      259.23     48.62 o 
   1  10   6     1552.15     1436.32     88.28 o 
   2  10   6      226.91      172.59     50.86 o 
   3  10   6      230.88      251.83     77.19 o 
   4  10   6       19.64       75.34     66.63 o 
   5  10   6        2.69      -53.22     79.02 o 
   6  10   6       19.73       16.76    109.27 o 
  -8  11   6      128.17       44.00    112.03 o 
  -7  11   6       90.69      -25.51    100.19 o 
  -6  11   6       60.69       58.39    171.54 o 
  -5  11   6      107.85      106.81     81.79 o 
  -4  11   6        3.56     -130.08    114.47 o 
  -3  11   6        2.33       -9.71     62.22 o 
  -2  11   6      171.90      149.02     61.38 o 
  -1  11   6      213.97      301.84     62.58 o 
   0  11   6      474.28      439.46     54.06 o 
   1  11   6      315.79      211.68     55.45 o 
   2  11   6     1002.62      977.60    138.09 o 
   3  11   6        0.20       10.23     60.86 o 
   4  11   6      325.00      352.03     72.86 o 
   5  11   6       70.04       94.26     75.42 o 
   6  11   6      268.26      167.56    118.42 o 
  -8  12   6       19.98     -155.13    103.53 o 
  -7  12   6      108.19       49.66    105.79 o 
  -6  12   6       23.33      -16.09     90.38 o 
  -5  12   6      153.98       38.44     80.97 o 
  -4  12   6      173.20      216.04     81.69 o 
  -3  12   6      499.26      526.30     77.41 o 
  -2  12   6        4.62      -12.76     62.61 o 
  -1  12   6      489.56      420.02     87.93 o 
   0  12   6        6.29      -50.34     57.84 o 
   1  12   6      159.24       93.10     52.05 o 
   2  12   6       58.42      103.29     57.49 o 
   3  12   6      224.75      253.11     72.64 o 
   4  12   6        1.24        1.25     67.44 o 
   5  12   6       54.32       71.18     77.73 o 
   6  12   6      115.82      129.02    122.63 o 
  -7  13   6      134.42      -92.67    202.40 o 
  -6  13   6       99.30       16.07    100.42 o 
  -5  13   6      133.82       93.86     98.88 o 
  -4  13   6       47.46       63.67     79.20 o 
  -3  13   6      101.82       80.96     73.38 o 
  -2  13   6      304.53      471.54     76.41 o 
  -1  13   6      196.16      225.38     66.51 o 
   0  13   6        6.02      -53.02     59.66 o 
   1  13   6      632.15      411.24     66.06 o 
   2  13   6     1011.79     1001.55     86.45 o 
   3  13   6      527.80      538.11     81.83 o 
   4  13   6        0.69       21.81     72.10 o 
   5  13   6       25.79       51.17     80.25 o 
  -7  14   6       51.06       57.14    185.81 o 
  -6  14   6       59.12       38.95    124.09 o 
  -5  14   6      460.92      369.29    101.18 o 
  -4  14   6       23.78       73.19    118.79 o 
  -3  14   6      139.43       67.55     94.56 o 
  -2  14   6      329.70      436.05    113.15 o 
  -1  14   6      746.95      730.81     85.63 o 
   0  14   6       13.63      -22.39     62.02 o 
   1  14   6        1.22       25.12     67.16 o 
   2  14   6        4.44       53.25     65.29 o 
   3  14   6       46.43       37.68     72.84 o 
   4  14   6        7.04      -68.86     76.40 o 
   5  14   6       71.25       81.81     86.43 o 
  -6  15   6      100.73       99.23    191.12 o 
  -5  15   6      122.46      145.89    101.24 o 
  -4  15   6      224.01      345.90     97.12 o 
  -3  15   6       66.09       94.12     80.85 o 
  -2  15   6      205.18      346.78     79.30 o 
  -1  15   6       76.63       31.06     69.34 o 
   0  15   6       43.98        1.33     74.71 o 
   1  15   6       94.73      209.62     81.61 o 
   2  15   6       54.36        9.60     82.23 o 
   3  15   6       40.33      -11.40     72.61 o 
   4  15   6       11.38      -77.67     80.10 o 
  -5  16   6      109.71      153.53    106.88 o 
  -4  16   6      197.25      216.23     98.85 o 
  -3  16   6      178.83      287.94     96.50 o 
  -2  16   6       30.82     -113.88     79.53 o 
  -1  16   6      323.82      332.51     85.04 o 
   0  16   6      138.44      111.37     82.08 o 
   1  16   6      170.76      140.70     81.63 o 
   2  16   6       15.35       31.90     80.41 o 
   3  16   6       11.65       40.81     93.38 o 
  -4  17   6      251.12      207.31    101.59 o 
  -3  17   6       57.81       74.59    122.77 o 
  -2  17   6      121.21      222.88    113.48 o 
  -1  17   6       67.78       87.80     82.86 o 
   0  17   6      286.38      301.55     93.57 o 
   1  17   6        0.04     -102.38     81.81 o 
   2  17   6       66.29      -27.01     92.35 o 
  -2  18   6       41.23      133.98     92.12 o 
  -1  18   6       79.45      130.43     90.61 o 
   0  18   6       58.86       -7.66    110.16 o 
  -9   0   7       54.88      111.49    141.35 o 
  -7   0   7      420.50      426.04    134.05 o 
  -5   0   7     3420.14     2982.92    226.95 o 
  -3   0   7      873.58      987.52     61.72 o 
  -1   0   7    16372.46    16484.67    642.37 o 
   1   0   7     1738.69     1599.30     85.84 o 
   3   0   7     7247.45     7317.05    307.77 o 
   5   0   7      740.22      778.17     89.93 o 
   7   0   7      188.01      148.63     96.19 o 
 -10   1   7       47.47      -93.67     98.07 o 
  -9   1   7        2.10      -76.64     95.20 o 
  -8   1   7      338.61      439.76     95.77 o 
  -7   1   7      238.89      359.43     89.86 o 
  -6   1   7      297.26      327.48     82.34 o 
  -5   1   7      102.32       62.94     70.38 o 
  -4   1   7     3881.88     3475.12    186.40 o 
  -3   1   7     7652.38     8319.29    274.41 o 
  -2   1   7       70.95      119.27     33.20 o 
  -1   1   7     5571.23     6180.18    175.79 o 
   0   1   7     1536.27     1500.57     64.24 o 
   1   1   7     1437.09     1552.53     68.91 o 
   2   1   7     1507.94     1422.41     60.00 o 
   3   1   7      110.82      168.61     41.20 o 
   4   1   7     1346.84     1379.38    116.31 o 
   5   1   7      308.77      325.36     54.21 o 
   6   1   7      957.26     1140.69     92.22 o 
   7   1   7      280.32      240.28     70.27 o 
   8   1   7       10.98       64.85     76.52 o 
 -10   2   7       76.95      101.08    108.15 o 
  -9   2   7       66.92      214.23     95.22 o 
  -8   2   7        9.93       95.91     86.34 o 
  -7   2   7      341.24      418.90     88.39 o 
  -6   2   7       31.46      101.88     73.68 o 
  -5   2   7      807.39      805.36     64.33 o 
  -4   2   7     1722.39     1838.91    116.99 o 
  -3   2   7     1266.46     1369.29     64.38 o 
  -2   2   7     1664.81     1903.67     75.94 o 
  -1   2   7      881.20     1018.72     48.99 o 
   0   2   7     5085.79     4596.73    135.09 o 
   1   2   7     4589.67     4556.79    158.70 o 
   2   2   7     2473.68     2372.09     96.86 o 
   3   2   7      125.08      114.61     40.30 o 
   4   2   7     6189.65     6446.07    199.46 o 
   5   2   7      606.98      754.71     85.11 o 
   6   2   7       45.24       46.96     58.33 o 
   7   2   7        1.47      -58.03     68.12 o 
   8   2   7       22.01      -56.56     79.01 o 
 -10   3   7      150.19      178.17    112.24 o 
  -9   3   7       48.87      124.70     97.86 o 
  -8   3   7       19.54      -15.49     79.97 o 
  -7   3   7      707.41     1119.75    108.43 o 
  -6   3   7     1766.90     1857.32    199.71 o 
  -5   3   7        3.57      -85.75     57.17 o 
  -4   3   7      865.75      764.43    151.24 o 
  -3   3   7     3528.16     4130.11    147.29 o 
  -2   3   7     7681.62     8315.17    272.21 o 
  -1   3   7     1655.10     1660.88     67.59 o 
   0   3   7       34.58       20.16     20.52 o 
   1   3   7     1261.85     1235.64     51.86 o 
   2   3   7       21.60       66.16     45.49 o 
   3   3   7     2816.28     2953.24    120.46 o 
   4   3   7     1089.51     1194.23     95.66 o 
   5   3   7       15.35        7.06     69.36 o 
   6   3   7      208.15      272.11     63.65 o 
   7   3   7      205.21      250.00    104.21 o 
 -10   4   7       58.91      229.70    115.24 o 
  -9   4   7       52.63       40.97     97.10 o 
  -8   4   7      263.74      494.26     95.29 o 
  -7   4   7       12.56       -2.83     94.90 o 
  -6   4   7      412.14      658.17     69.38 o 
  -5   4   7      736.02      736.90    106.45 o 
  -4   4   7       11.57      -94.22     85.40 o 
  -3   4   7     1634.40     1790.12    100.49 o 
  -2   4   7     8557.15     8698.68    284.81 o 
  -1   4   7      122.04      100.70     25.35 o 
   0   4   7        0.50        9.12     20.25 o 
   1   4   7     5418.63     5449.83    189.01 o 
   2   4   7     8740.62     7965.47    232.54 o 
   3   4   7      831.97      923.95     70.96 o 
   4   4   7       75.90       59.46     49.87 o 
   5   4   7      159.86      270.24     85.61 o 
   6   4   7      139.21      219.49     71.86 o 
   7   4   7        0.59      -47.13     78.17 o 
  -9   5   7      105.03      288.74    109.78 o 
  -8   5   7        4.06       18.43     90.58 o 
  -7   5   7       48.40       97.68     63.74 o 
  -6   5   7        2.44      -43.29     55.30 o 
  -5   5   7     3703.25     3996.34    172.03 o 
  -4   5   7      713.65      635.74    135.61 o 
  -3   5   7       13.87       31.92     48.44 o 
  -2   5   7      487.95      575.60    112.48 o 
  -1   5   7     8848.16     8931.44    361.52 o 
   0   5   7      399.20      434.29     40.44 o 
   1   5   7     1259.95     1331.10     55.90 o 
   2   5   7      224.35      238.93     36.50 o 
   3   5   7       78.89       99.55     44.27 o 
   4   5   7       15.24      -54.36     47.62 o 
   5   5   7     1744.28     1925.09    354.04 o 
   6   5   7       26.69       27.12     72.99 o 
   7   5   7        0.16     -103.20     80.19 o 
  -9   6   7        7.86       31.85    153.29 o 
  -8   6   7       19.57      249.52    155.95 o 
  -7   6   7       73.96      -66.65     77.94 o 
  -6   6   7      731.29      796.45    176.52 o 
  -5   6   7      203.87      175.51     65.03 o 
  -4   6   7     2000.26     1862.07    263.12 o 
  -3   6   7      712.58      892.66     73.35 o 
  -2   6   7     1797.93     1865.14    124.76 o 
  -1   6   7     3948.75     3870.39    172.61 o 
   0   6   7      626.01      604.63     94.34 o 
   1   6   7     1720.81     1746.05     90.12 o 
   2   6   7     4065.56     4291.73    161.32 o 
   3   6   7     3514.47     3369.65    139.69 o 
   4   6   7       54.08      -43.11     67.90 o 
   5   6   7      597.30      722.31    100.66 o 
   6   6   7      477.26      623.12    120.75 o 
   7   6   7       16.75       73.70    117.90 o 
  -9   7   7       11.24      102.86    173.20 o 
  -8   7   7       78.71       23.63     93.91 o 
  -7   7   7      247.26      368.34     95.14 o 
  -6   7   7      360.73      342.47    113.81 o 
  -5   7   7       79.61        4.87     68.13 o 
  -4   7   7      660.78      584.65    104.52 o 
  -3   7   7     1290.89     1530.45     96.80 o 
  -2   7   7     1913.04     1860.64    104.91 o 
  -1   7   7     1582.44     1514.56     90.17 o 
   0   7   7     1191.86     1157.79     73.62 o 
   1   7   7     3182.12     3020.84    120.76 o 
   2   7   7        5.51      -40.54     43.78 o 
   3   7   7      620.98      769.53     68.29 o 
   4   7   7       26.00        3.46     53.91 o 
   5   7   7       40.47      -16.26     65.67 o 
   6   7   7      249.04      454.57    188.46 o 
   7   7   7      517.37      667.38    242.55 o 
  -9   8   7        0.65       63.04    196.43 o 
  -8   8   7        7.49       69.96     96.78 o 
  -7   8   7        1.11     -123.96     82.64 o 
  -6   8   7        8.76      -30.38     78.12 o 
  -5   8   7      159.70      191.31    154.62 o 
  -4   8   7      549.20      670.43     80.82 o 
  -3   8   7       42.68      161.33     56.94 o 
  -2   8   7      188.62      173.18     58.73 o 
  -1   8   7       38.84       10.47     47.33 o 
   0   8   7     5924.39     5817.36    433.34 o 
   1   8   7      145.08      237.06     44.26 o 
   2   8   7       61.25       27.69     45.53 o 
   3   8   7        9.01       -7.30     53.83 o 
   4   8   7     1228.28     1081.17    105.30 o 
   5   8   7       17.53      -34.97     81.38 o 
   6   8   7        4.88       36.05    107.45 o 
   7   8   7        5.52       -8.18     90.60 o 
  -9   9   7        0.19       72.33    186.47 o 
  -8   9   7       29.05       82.51    101.44 o 
  -7   9   7      125.02      -53.05    186.47 o 
  -6   9   7      185.55      101.12     91.58 o 
  -5   9   7      153.44      151.60     79.14 o 
  -4   9   7      597.88      779.77     90.58 o 
  -3   9   7     1453.16     1563.71    106.68 o 
  -2   9   7       98.59       22.38     53.22 o 
  -1   9   7       20.05       19.44     50.90 o 
   0   9   7      905.24      881.13     80.96 o 
   1   9   7      625.70      780.99     85.58 o 
   2   9   7      927.82      929.37     74.94 o 
   3   9   7      461.47      485.36     68.73 o 
   4   9   7       71.57      210.52     68.13 o 
   5   9   7       56.62      -62.10     68.08 o 
   6   9   7       87.77      -22.86    109.31 o 
  -8  10   7       35.71      135.43    202.07 o 
  -7  10   7      281.46      449.46    168.56 o 
  -6  10   7       44.74      122.81     85.32 o 
  -5  10   7      144.36       30.30     77.27 o 
  -4  10   7       65.49       44.01     65.61 o 
  -3  10   7        0.82       19.86     61.70 o 
  -2  10   7     1360.62     1367.32    110.49 o 
  -1  10   7     2126.31     2203.77    145.66 o 
   0  10   7     1498.42     1328.41    166.90 o 
   1  10   7       92.74      100.88     54.67 o 
   2  10   7      371.14      296.53     60.47 o 
   3  10   7     1373.28     1240.67     92.37 o 
   4  10   7      178.99      188.64     87.63 o 
   5  10   7       48.88       66.54     77.38 o 
   6  10   7       83.81        1.17    116.62 o 
  -8  11   7       11.89       16.96    110.81 o 
  -7  11   7       38.53      -66.43    204.39 o 
  -6  11   7       31.44      133.43     94.39 o 
  -5  11   7      275.62      173.01     83.73 o 
  -4  11   7      649.10      495.88     85.72 o 
  -3  11   7      770.08      701.53     85.42 o 
  -2  11   7      355.69      258.28     65.45 o 
  -1  11   7      278.67      247.76     64.71 o 
   0  11   7     1581.23     1496.78    106.25 o 
   1  11   7      682.19      678.59    141.68 o 
   2  11   7      242.73      271.84     63.25 o 
   3  11   7       30.67       -2.90     65.09 o 
   4  11   7       79.09      106.12     93.05 o 
   5  11   7       87.12      162.09     82.29 o 
   6  11   7       75.24       12.04    116.94 o 
  -7  12   7      355.95       76.52    109.23 o 
  -6  12   7      259.74      255.82    100.42 o 
  -5  12   7       95.21      109.58    116.13 o 
  -4  12   7       16.63       57.87     79.56 o 
  -3  12   7      582.74      621.30    117.79 o 
  -2  12   7       17.23      101.36     67.06 o 
  -1  12   7        8.00       61.17     64.75 o 
   0  12   7      144.33      189.21     66.63 o 
   1  12   7      950.70      790.12     87.04 o 
   2  12   7      530.19      486.41     83.74 o 
   3  12   7        0.39       32.19     68.00 o 
   4  12   7      251.09      337.98     79.86 o 
   5  12   7      176.06      210.34     92.29 o 
  -7  13   7       37.22       14.82    108.52 o 
  -6  13   7      319.31      282.22    106.80 o 
  -5  13   7      191.79      274.82    162.92 o 
  -4  13   7       56.66       -9.11     77.82 o 
  -3  13   7      450.89      427.63     82.82 o 
  -2  13   7      876.24      634.05    124.43 o 
  -1  13   7      125.01        2.67     66.08 o 
   0  13   7        1.93      -13.85     63.56 o 
   1  13   7        4.07       15.59     76.98 o 
   2  13   7      143.66      222.83    102.53 o 
   3  13   7      353.26      263.99     78.70 o 
   4  13   7      243.68      292.35     81.97 o 
   5  13   7       16.05      -54.74     83.78 o 
  -6  14   7       90.79      -67.48    220.32 o 
  -5  14   7      260.46      262.25    117.46 o 
  -4  14   7      327.47      231.38    143.34 o 
  -3  14   7      152.92      133.65     78.41 o 
  -2  14   7      549.62      476.50     86.10 o 
  -1  14   7      149.58      224.14     75.13 o 
   0  14   7        0.27      -81.11    133.05 o 
   1  14   7      189.40      235.60    145.00 o 
   2  14   7      223.14      199.56     84.84 o 
   3  14   7        1.87       -5.65     79.72 o 
   4  14   7        0.82      -77.33     76.25 o 
  -6  15   7       71.85       20.81    115.51 o 
  -5  15   7      315.01      169.50    103.73 o 
  -4  15   7      272.84      447.84    105.25 o 
  -3  15   7       19.26      -89.16     81.64 o 
  -2  15   7      289.04       83.83     82.26 o 
  -1  15   7      450.22      320.35    111.82 o 
   0  15   7      112.30      119.80     76.85 o 
   1  15   7      434.64      304.38     85.52 o 
   2  15   7        5.44      138.57     87.14 o 
   3  15   7        5.29       11.47     89.06 o 
  -5  16   7      161.38      -22.63    106.16 o 
  -4  16   7      249.20      202.29    113.48 o 
  -3  16   7       70.15      124.37     92.89 o 
  -2  16   7      139.43      231.23     88.31 o 
  -1  16   7      388.72      442.95     92.20 o 
   0  16   7      158.58       78.92     81.36 o 
   1  16   7        2.81       13.04     86.81 o 
   2  16   7      158.77      159.18     93.46 o 
  -3  17   7      145.04      195.75     95.30 o 
  -2  17   7        7.82      -16.66     90.43 o 
  -1  17   7      112.50       43.25     83.99 o 
   0  17   7      118.76       72.83     87.38 o 
   1  17   7       38.29       95.82    137.70 o 
 -10   0   8       38.97      373.61    154.62 o 
  -8   0   8      581.09      838.80    163.25 o 
  -6   0   8       69.17      167.23    124.76 o 
  -4   0   8     5823.04     5840.42    367.64 o 
  -2   0   8      138.89      144.67     53.75 o 
   0   0   8     4255.31     4097.78    252.83 o 
   2   0   8     7089.72     6767.74    284.59 o 
   4   0   8      618.35      738.60    118.79 o 
   6   0   8     1352.03     1468.73    133.99 o 
 -10   1   8       12.49      -23.85     99.95 o 
  -9   1   8       77.12      247.60    107.78 o 
  -8   1   8        8.91       19.68     96.25 o 
  -7   1   8     1058.46     1297.70    120.33 o 
  -6   1   8       98.26      -19.72     85.59 o 
  -5   1   8     1747.68     1299.05    111.49 o 
  -4   1   8      817.74      821.99     83.05 o 
  -3   1   8     1074.53     1156.36     79.24 o 
  -2   1   8      477.87      558.55     38.68 o 
  -1   1   8     9335.12     9692.47    272.29 o 
   0   1   8     4378.32     4271.96    149.00 o 
   1   1   8      140.58       76.38     31.44 o 
   2   1   8     1459.75     1456.11     79.27 o 
   3   1   8     5787.96     5848.83    210.33 o 
   4   1   8      269.19      213.90     56.70 o 
   5   1   8      155.08      211.45     56.00 o 
   6   1   8       18.61      -27.13     77.47 o 
   7   1   8      219.43      167.53     74.52 o 
 -10   2   8       41.01       47.40    102.76 o 
  -9   2   8        4.74      -71.34    103.64 o 
  -8   2   8      107.14      329.39    169.22 o 
  -7   2   8        7.89       97.01     84.24 o 
  -6   2   8      954.04     1130.37    128.08 o 
  -5   2   8      402.68      239.09    139.03 o 
  -4   2   8     1470.16     1250.64    138.36 o 
  -3   2   8     1661.67     1871.66     81.13 o 
  -2   2   8     2029.41     2019.36     81.31 o 
  -1   2   8     1566.55     1606.27     68.47 o 
   0   2   8     3337.16     3332.52    103.85 o 
   1   2   8      920.30      962.74     55.58 o 
   2   2   8     2470.59     2462.68    102.24 o 
   3   2   8      342.28      405.03     65.01 o 
   4   2   8      991.63     1049.07     75.44 o 
   5   2   8      638.79      708.35     69.64 o 
   6   2   8      128.47      185.10     82.46 o 
   7   2   8      485.80      702.97     85.90 o 
 -10   3   8        2.29      217.88    112.79 o 
  -9   3   8      132.34      194.86    232.26 o 
  -8   3   8       46.66       50.96     91.24 o 
  -7   3   8      296.06      361.63     94.46 o 
  -6   3   8      229.96      467.66    154.95 o 
  -5   3   8      410.37      115.61     78.67 o 
  -4   3   8      352.53      359.69     47.13 o 
  -3   3   8     8401.70     9515.98    314.04 o 
  -2   3   8      167.13      197.85     31.37 o 
  -1   3   8      150.70      175.19     30.62 o 
   0   3   8     1091.84     1109.70     59.48 o 
   1   3   8    11331.66    11062.23    313.88 o 
   2   3   8      505.03      505.38     60.19 o 
   3   3   8     1942.30     1965.56     95.76 o 
   4   3   8       81.51      132.79     56.95 o 
   5   3   8     1339.05     1528.17    119.25 o 
   6   3   8        0.92       25.86     71.17 o 
   7   3   8       34.98      -42.80    112.85 o 
  -9   4   8        1.09      -34.16     89.93 o 
  -8   4   8       52.11       53.68     95.38 o 
  -7   4   8       53.10       17.90     82.64 o 
  -6   4   8      528.63      728.49    227.95 o 
  -5   4   8      997.94      873.94     96.84 o 
  -4   4   8        2.20      -31.13     39.66 o 
  -3   4   8     1241.71     1468.16     87.79 o 
  -2   4   8     4200.55     4320.10    188.64 o 
  -1   4   8     1679.83     1728.02     93.56 o 
   0   4   8      770.05      880.35     66.98 o 
   1   4   8        3.19        3.44     28.18 o 
   2   4   8      320.08      324.09     47.99 o 
   3   4   8      420.03      516.06     55.96 o 
   4   4   8     1381.18     1418.56     87.07 o 
   5   4   8     1034.48     1139.26    111.92 o 
   6   4   8       88.72       -1.63     73.52 o 
   7   4   8      146.65      122.20     98.52 o 
  -9   5   8       15.62      258.81    165.90 o 
  -8   5   8       22.36      -32.52    157.28 o 
  -7   5   8       13.74     -154.62    144.00 o 
  -6   5   8        0.32     -206.38    139.36 o 
  -5   5   8       28.82        5.04     84.94 o 
  -4   5   8      963.37      874.26     79.15 o 
  -3   5   8      466.81      452.82     57.94 o 
  -2   5   8     4486.70     4473.22    197.69 o 
  -1   5   8      968.67      996.25    174.53 o 
   0   5   8     2479.53     2384.57    119.99 o 
   1   5   8       23.40       21.55     36.59 o 
   2   5   8     4965.53     5037.23    184.02 o 
   3   5   8       22.08      -52.37     48.50 o 
   4   5   8      406.27      474.24     94.56 o 
   5   5   8       62.65       59.06    132.72 o 
   6   5   8      214.07      272.27    119.78 o 
   7   5   8       20.57     -141.46    146.33 o 
  -9   6   8       78.89      140.68    171.21 o 
  -8   6   8        4.04      139.36    175.86 o 
  -7   6   8      188.67       81.62    156.61 o 
  -6   6   8      309.82      416.04    158.27 o 
  -5   6   8        6.61      -37.26    121.44 o 
  -4   6   8      491.05      539.67    101.53 o 
  -3   6   8       48.10       62.99     57.40 o 
  -2   6   8      381.31      539.60     60.09 o 
  -1   6   8     1371.19     1421.12     87.44 o 
   0   6   8       47.14       70.95     44.34 o 
   1   6   8       51.87      117.84     41.29 o 
   2   6   8       59.70      -26.62     47.84 o 
   3   6   8        7.44      -43.49     51.09 o 
   4   6   8      349.11      354.65     67.97 o 
   5   6   8      305.98      362.80    187.47 o 
   6   6   8      340.20      416.40    247.53 o 
  -9   7   8      114.37      -80.96    182.49 o 
  -8   7   8       49.98     -103.52    147.98 o 
  -7   7   8        0.02     -246.86    164.57 o 
  -6   7   8      150.39       42.38     86.27 o 
  -5   7   8        5.51       71.82     75.65 o 
  -4   7   8      341.14      326.92     67.76 o 
  -3   7   8     1165.52     1250.94    269.43 o 
  -2   7   8     2124.91     2104.30    181.17 o 
  -1   7   8      215.59      290.58     55.16 o 
   0   7   8      762.10      683.09     66.40 o 
   1   7   8     2624.70     2415.55    128.26 o 
   2   7   8      297.60      326.84     56.18 o 
   3   7   8      289.93      319.00     61.22 o 
   4   7   8      546.26      649.70     90.41 o 
   5   7   8      152.54      101.21    115.82 o 
   6   7   8        7.14       59.18    109.69 o 
  -9   8   8       35.40       11.94    197.76 o 
  -8   8   8       93.82      263.45    184.48 o 
  -7   8   8       44.89       59.21     89.61 o 
  -6   8   8      135.26       69.89    182.49 o 
  -5   8   8      679.23      752.94     93.78 o 
  -4   8   8      286.51      364.87     76.04 o 
  -3   8   8      951.04     1096.42     90.32 o 
  -2   8   8     1619.16     1526.57     98.45 o 
  -1   8   8     1802.30     1612.95    211.69 o 
   0   8   8      259.51      417.55     63.08 o 
   1   8   8      139.90      187.98     62.17 o 
   2   8   8      135.60       80.78     51.57 o 
   3   8   8      450.77      574.29     70.82 o 
   4   8   8      124.41      213.67     77.11 o 
   5   8   8       21.48      -68.04     72.47 o 
   6   8   8       15.72      112.41    115.76 o 
  -8   9   8       89.51     -258.81    172.54 o 
  -7   9   8       70.52      145.99     99.83 o 
  -6   9   8       68.44      161.55    126.42 o 
  -5   9   8      684.93      737.75     98.67 o 
  -4   9   8      267.12      372.93     73.21 o 
  -3   9   8       68.75       25.72     63.67 o 
  -2   9   8      431.13      423.75     71.34 o 
  -1   9   8     5608.95     5826.04    254.94 o 
   0   9   8      193.37      239.45     75.98 o 
   1   9   8      272.42      262.77     67.57 o 
   2   9   8      786.88      834.12    145.00 o 
   3   9   8     1522.86     1647.34    102.15 o 
   4   9   8       79.74      164.52     89.93 o 
   5   9   8        2.63      -87.93     72.98 o 
   6   9   8        4.86      120.85    241.22 o 
  -8  10   8      139.15      268.10    185.15 o 
  -7  10   8      320.48      186.25    136.04 o 
  -6  10   8      131.60      151.35     93.29 o 
  -5  10   8        4.13       46.33    113.81 o 
  -4  10   8     1720.39     1972.10    130.77 o 
  -3  10   8      351.04      378.66     90.58 o 
  -2  10   8        2.31       -6.37     58.35 o 
  -1  10   8       34.93       43.36     58.88 o 
   0  10   8     1166.78      999.07    184.15 o 
   1  10   8       48.01      -38.05     60.66 o 
   2  10   8      312.67      361.08     77.22 o 
   3  10   8       87.06      174.91     72.64 o 
   4  10   8       38.80       33.51    105.03 o 
   5  10   8        1.15       93.81     82.80 o 
  -8  11   8      163.16       16.62    213.68 o 
  -7  11   8      226.46      256.10    107.38 o 
  -6  11   8      156.92       15.82    239.56 o 
  -5  11   8      285.23       92.67     90.96 o 
  -4  11   8      327.99      251.78     82.43 o 
  -3  11   8      746.59      778.94     91.41 o 
  -2  11   8       15.32       45.35     63.30 o 
  -1  11   8     1095.57     1018.47     93.77 o 
   0  11   8       73.00       33.12     58.63 o 
   1  11   8      689.84      679.54     83.24 o 
   2  11   8       60.82       37.07     66.81 o 
   3  11   8      776.11      890.52    102.76 o 
   4  11   8      301.90      455.46    155.06 o 
   5  11   8      197.57      312.03     90.75 o 
  -7  12   8       83.96       15.54    111.24 o 
  -6  12   8      597.76      603.93    113.36 o 
  -5  12   8       10.84      -61.51    132.39 o 
  -4  12   8      538.71      470.75     93.24 o 
  -3  12   8      423.77      513.30    146.33 o 
  -2  12   8      902.05     1025.07     98.06 o 
  -1  12   8      169.15      161.15     77.64 o 
   0  12   8      322.25      383.77     77.89 o 
   1  12   8        4.32      -37.86     68.50 o 
   2  12   8      285.72      316.80     82.13 o 
   3  12   8       23.93       64.92    144.33 o 
   4  12   8      403.34      380.18     98.74 o 
  -7  13   8      127.02      140.86    117.82 o 
  -6  13   8      232.43      110.76    123.43 o 
  -5  13   8      202.84      147.62     97.74 o 
  -4  13   8        3.87       45.68     86.97 o 
  -3  13   8     1110.50      955.74    104.38 o 
  -2  13   8      256.42      323.02    119.45 o 
  -1  13   8       43.62      -42.10     71.06 o 
   0  13   8       97.48       10.46    100.54 o 
   1  13   8     1427.94     1497.03    139.36 o 
   2  13   8       13.24      -96.52     78.33 o 
   3  13   8       19.32      124.71     83.80 o 
   4  13   8       13.74      -58.70     90.79 o 
  -6  14   8      238.20      181.70    112.64 o 
  -5  14   8      320.45      436.93    112.40 o 
  -4  14   8      117.60      200.20     88.25 o 
  -3  14   8       48.25       94.73     86.02 o 
  -2  14   8      782.85      868.57    111.49 o 
  -1  14   8      151.38      143.56     76.59 o 
   0  14   8      221.80      397.93    106.18 o 
   1  14   8      144.35      205.41     81.16 o 
   2  14   8      323.63      268.64     93.12 o 
   3  14   8        8.46       41.02     90.27 o 
  -5  15   8       76.14      232.49    106.17 o 
  -4  15   8       49.45      -11.70     93.54 o 
  -3  15   8        1.66      118.13     91.08 o 
  -2  15   8      134.10      188.06     91.14 o 
  -1  15   8      396.56      502.34     96.03 o 
   0  15   8       52.25       -3.46     99.87 o 
   1  15   8      116.09      209.89     88.18 o 
   2  15   8      581.81      535.87    106.18 o 
  -4  16   8       40.36      -87.92    190.12 o 
  -3  16   8        7.35      -58.56     87.71 o 
  -2  16   8        0.19       70.37     93.76 o 
  -1  16   8       63.39       72.96     89.86 o 
   0  16   8      169.56      196.08     87.29 o 
   1  16   8      151.86       50.00    185.48 o 
  -1  17   8       78.29      131.24     96.89 o 
  -9   0   9        5.09     -105.51    145.99 o 
  -7   0   9      300.34      505.01    153.29 o 
  -5   0   9     1022.44      761.82    144.67 o 
  -3   0   9       49.90      179.84     76.98 o 
  -1   0   9    11884.69    11508.30    651.66 o 
   1   0   9     1632.54     1629.16    138.03 o 
   3   0   9     3973.67     4059.25    563.40 o 
   5   0   9      269.45      321.11     86.75 o 
  -9   1   9       34.16      -37.07    106.00 o 
  -8   1   9      130.39      308.46    101.48 o 
  -7   1   9      311.65      214.29    103.71 o 
  -6   1   9      197.77       93.95     93.15 o 
  -5   1   9     1036.49      754.93    100.26 o 
  -4   1   9     1770.49     1861.86    121.62 o 
  -3   1   9      868.55      975.03     79.51 o 
  -2   1   9     2389.02     2457.34    121.76 o 
  -1   1   9      687.64      679.81     45.47 o 
   0   1   9     2222.87     2142.61     89.23 o 
   1   1   9      552.07      606.13     76.31 o 
   2   1   9      557.08      533.09     64.65 o 
   3   1   9     1262.99     1437.28    181.17 o 
   4   1   9       35.05      -25.45     53.52 o 
   5   1   9      994.05     1018.95    132.65 o 
   6   1   9      787.43      815.46    109.73 o 
  -9   2   9       27.42       88.59    131.39 o 
  -8   2   9        1.40       -0.56     96.30 o 
  -7   2   9       56.88        2.14    108.83 o 
  -6   2   9       54.74      -44.39     83.86 o 
  -5   2   9      172.88      -68.97     75.04 o 
  -4   2   9       58.81       42.89     65.70 o 
  -3   2   9     2098.21     2425.70    128.23 o 
  -2   2   9     1278.95     1356.76     85.94 o 
  -1   2   9      108.62       82.58     43.10 o 
   0   2   9     1417.94     1426.42     69.11 o 
   1   2   9     4098.83     3965.33    126.28 o 
   2   2   9     2716.28     2841.91    141.01 o 
   3   2   9      770.92      790.79    107.50 o 
   4   2   9      398.42      435.61     79.99 o 
   5   2   9      417.10      408.12     87.43 o 
   6   2   9       97.74      114.61     80.06 o 
  -9   3   9      108.61      -37.83    153.29 o 
  -8   3   9      105.17      243.78    106.51 o 
  -7   3   9       44.36       45.00    260.47 o 
  -6   3   9      922.66      728.92    186.47 o 
  -5   3   9     1165.58      802.22     99.18 o 
  -4   3   9      518.07      503.90    108.17 o 
  -3   3   9      366.16      501.27     61.70 o 
  -2   3   9     1684.31     1636.65     73.32 o 
  -1   3   9      550.12      664.79     46.51 o 
   0   3   9      740.67      928.38     56.61 o 
   1   3   9      201.32      212.56     41.47 o 
   2   3   9      814.52      777.72    181.83 o 
   3   3   9      709.18      823.15    113.15 o 
   4   3   9     1856.88     1889.89    104.08 o 
   5   3   9       67.50      135.96     85.94 o 
   6   3   9       98.55       19.15     78.28 o 
  -9   4   9       32.57      276.06    168.56 o 
  -8   4   9      163.93      223.64    153.29 o 
  -7   4   9        1.62       90.25    138.69 o 
  -6   4   9       55.22     -105.51    142.01 o 
  -5   4   9       95.44     -131.39    116.13 o 
  -4   4   9     1281.15     1679.59    179.17 o 
  -3   4   9     1046.05     1271.66    128.74 o 
  -2   4   9       49.03       64.63     43.21 o 
  -1   4   9     1030.43     1185.39     79.16 o 
   0   4   9     2327.58     2345.27    119.69 o 
   1   4   9     3497.75     3432.35    163.17 o 
   2   4   9      358.42      329.00     52.99 o 
   3   4   9       45.11       76.65     72.67 o 
   4   4   9      495.07      541.44     87.35 o 
   5   4   9      375.70      643.70    159.27 o 
   6   4   9        1.54       57.29    113.55 o 
  -9   5   9       35.75      -34.51    177.18 o 
  -8   5   9        9.89      -80.96    153.29 o 
  -7   5   9      725.81      590.61    173.20 o 
  -6   5   9        0.34     -217.00    144.67 o 
  -5   5   9      154.04       -7.30    124.09 o 
  -4   5   9      128.92      204.39    112.15 o 
  -3   5   9     7885.35     8180.20    342.02 o 
  -2   5   9        3.96      -42.50     46.40 o 
  -1   5   9      192.25      139.50     48.30 o 
   0   5   9        5.18      -13.44     47.18 o 
   1   5   9       88.63       51.82     56.51 o 
   2   5   9      376.21      441.56     69.92 o 
   3   5   9      523.45      692.84     71.87 o 
   4   5   9       65.86      143.65     76.91 o 
   5   5   9      264.41      502.35    159.27 o 
   6   5   9        0.73     -147.45     98.30 o 
  -9   6   9       11.88     -251.51    184.48 o 
  -8   6   9        0.93     -185.15    161.92 o 
  -7   6   9        2.63     -134.05    156.61 o 
  -6   6   9      583.29      388.87    172.54 o 
  -5   6   9       33.30      -59.72    126.75 o 
  -4   6   9      478.70      567.98     75.73 o 
  -3   6   9     2122.90     2323.94    127.92 o 
  -2   6   9     1207.21     1290.38     89.00 o 
  -1   6   9     1224.12     1178.77    151.97 o 
   0   6   9     3539.62     3440.79    195.43 o 
   1   6   9     5213.69     5250.32    233.89 o 
   2   6   9      121.42      173.03     67.08 o 
   3   6   9     1140.95     1106.79    110.30 o 
   4   6   9      445.02      514.27     77.17 o 
   5   6   9      201.57      150.56     73.29 o 
   6   6   9       34.98      -45.76    114.10 o 
  -9   7   9      107.69     -178.51    194.44 o 
  -8   7   9        0.50       35.17    185.81 o 
  -7   7   9        1.75     -241.89    161.26 o 
  -6   7   9      613.60      662.28    169.22 o 
  -5   7   9     1764.92     1272.14    187.14 o 
  -4   7   9      184.99       90.71     64.20 o 
  -3   7   9       50.92        2.34     55.55 o 
  -2   7   9     1439.84     1501.65     97.87 o 
  -1   7   9     3119.81     2855.40    144.40 o 
   0   7   9        8.28       32.35     53.69 o 
   1   7   9       16.44      -42.81     56.97 o 
   2   7   9        2.56       11.11     82.95 o 
   3   7   9        0.80      -61.19     68.50 o 
   4   7   9      907.63     1125.12     93.40 o 
   5   7   9      527.46      512.95     94.63 o 
   6   7   9       61.52      156.89    118.15 o 
  -8   8   9      215.28       13.94    189.79 o 
  -7   8   9       14.93     -224.30    164.57 o 
  -6   8   9      480.36      414.76    173.20 o 
  -5   8   9      442.43      421.09     87.04 o 
  -4   8   9       42.67       10.14     68.91 o 
  -3   8   9      197.90      202.84     69.64 o 
  -2   8   9      828.58      878.35     83.33 o 
  -1   8   9      939.67     1044.78     87.10 o 
   0   8   9      351.58      310.80     66.39 o 
   1   8   9     1082.54     1160.81    144.67 o 
   2   8   9     2612.89     2419.56    141.94 o 
   3   8   9      291.85      315.73     84.67 o 
   4   8   9       21.84      -51.74     66.47 o 
   5   8   9       63.63      200.33     83.97 o 
  -8   9   9      272.34       37.83    211.03 o 
  -7   9   9       81.98     -131.39    191.12 o 
  -6   9   9       69.67     -132.72    159.27 o 
  -5   9   9      460.45      450.37    261.79 o 
  -4   9   9      899.00      970.13     98.37 o 
  -3   9   9      217.97      113.16     68.88 o 
  -2   9   9        5.91      102.03     62.89 o 
  -1   9   9      290.58      329.89     72.33 o 
   0   9   9      346.59      399.91     70.14 o 
   1   9   9      544.72      487.42     76.22 o 
   2   9   9     1380.43     1342.59    111.53 o 
   3   9   9       30.98       17.51     77.39 o 
   4   9   9       55.52      101.86    129.74 o 
   5   9   9      238.64      325.38     87.28 o 
  -8  10   9       33.07      -94.90    189.13 o 
  -7  10   9      125.38      102.20    184.48 o 
  -6  10   9       39.51       -9.91     93.79 o 
  -5  10   9      738.82      751.28    105.07 o 
  -4  10   9      859.22      906.91    100.29 o 
  -3  10   9      190.15      206.78     75.65 o 
  -2  10   9       49.90       49.18     74.66 o 
  -1  10   9     1512.73     1469.04    149.98 o 
   0  10   9      469.91      442.90     76.89 o 
   1  10   9        1.85       -9.83     62.61 o 
   2  10   9       62.30       44.57     76.33 o 
   3  10   9     1053.47      863.96    104.37 o 
   4  10   9       38.24       52.23     89.61 o 
   5  10   9       24.65       75.84    102.03 o 
  -7  11   9      223.13     -264.78    188.46 o 
  -6  11   9      146.38      -22.21     97.17 o 
  -5  11   9        0.80       57.40     92.93 o 
  -4  11   9      734.00      879.01    139.03 o 
  -3  11   9      503.78      518.42    229.61 o 
  -2  11   9       91.05      133.83    109.16 o 
  -1  11   9      240.44      167.61     70.38 o 
   0  11   9      413.66      519.25     79.29 o 
   1  11   9        8.74        6.34     73.51 o 
   2  11   9      290.85      372.25     87.98 o 
   3  11   9      279.25      334.52     91.50 o 
   4  11   9       18.88      -31.45    140.68 o 
  -7  12   9      106.91     -315.55    210.36 o 
  -6  12   9      133.93      140.92    143.34 o 
  -5  12   9       22.84      -31.47     88.69 o 
  -4  12   9      150.83       72.45     86.41 o 
  -3  12   9     1195.16     1135.80    194.77 o 
  -2  12   9       21.39      -29.59     72.91 o 
  -1  12   9       74.59       -1.64     74.05 o 
   0  12   9     1376.43     1299.13    234.25 o 
   1  12   9      789.47      792.98     95.94 o 
   2  12   9       25.49      -62.32     78.56 o 
   3  12   9       51.07        6.37    117.46 o 
   4  12   9      121.90       32.03     95.01 o 
  -6  13   9       90.16      -39.83    165.57 o 
  -5  13   9        2.98      -16.84    123.43 o 
  -4  13   9       19.75      -82.75     87.79 o 
  -3  13   9        6.47       83.05     83.62 o 
  -2  13   9      604.70      654.20     94.17 o 
  -1  13   9        0.50        4.54    110.16 o 
   0  13   9      399.41      496.88     91.06 o 
   1  13   9       85.33       72.94     80.00 o 
   2  13   9        9.03      -72.95     78.84 o 
   3  13   9        4.24      -34.24    142.68 o 
  -5  14   9       37.00     -118.08    102.20 o 
  -4  14   9       77.37       65.63    113.15 o 
  -3  14   9       91.12       81.20    101.20 o 
  -2  14   9      225.53      154.81     85.31 o 
  -1  14   9      139.29      110.05    127.08 o 
   0  14   9       52.39       71.15     80.71 o 
   1  14   9      374.99      370.57     97.77 o 
   2  14   9       36.55       17.26    181.17 o 
  -4  15   9       17.91      -21.30    214.01 o 
  -3  15   9       39.26      -30.68     90.59 o 
  -2  15   9       16.69      -38.53     77.57 o 
  -1  15   9       28.86       91.59    112.15 o 
   0  15   9        8.56      100.87     85.94 o 
   1  15   9      151.04       -3.00     88.18 o 
  -2  16   9       45.60     -132.05     88.03 o 
  -1  16   9       50.43      152.47    100.34 o 
  -8   0  10      117.04      104.19    141.35 o 
  -6   0  10      615.96       84.28    139.36 o 
  -4   0  10     2593.68     2912.58    222.97 o 
  -2   0  10      320.75      335.12     81.62 o 
   0   0  10      221.23      348.39     81.62 o 
   2   0  10     1290.20     1158.00    128.74 o 
   4   0  10      470.70      441.30    124.09 o 
   6   0  10      484.39      462.31    124.43 o 
  -9   1  10       17.01      -89.40    111.38 o 
  -8   1  10       28.94     -140.16    116.46 o 
  -7   1  10       29.91     -150.31    100.20 o 
  -6   1  10      586.58      374.93    102.65 o 
  -5   1  10      441.05      148.51    145.00 o 
  -4   1  10      249.61      394.50     75.98 o 
  -3   1  10      423.13      417.30     69.02 o 
  -2   1  10     2276.63     2332.65    121.98 o 
  -1   1  10     1469.89     1403.33     99.54 o 
   0   1  10      934.39      927.24    150.97 o 
   1   1  10      423.88      441.29     63.22 o 
   2   1  10     1584.47     1629.96    107.52 o 
   3   1  10     1013.75     1056.81    106.84 o 
   4   1  10      216.37      212.51    103.19 o 
   5   1  10        1.95       52.68     73.56 o 
   6   1  10       13.22      -51.64     80.30 o 
  -9   2  10      111.06       46.45    157.28 o 
  -8   2  10        1.56     -228.28    157.94 o 
  -7   2  10       23.25     -129.96     86.64 o 
  -6   2  10        0.49     -124.19     82.80 o 
  -5   2  10     2193.29     2093.36    147.02 o 
  -4   2  10       38.91       41.71     71.70 o 
  -3   2  10      124.31       76.34     54.23 o 
  -2   2  10        8.09       50.52     49.08 o 
  -1   2  10     1032.35     1083.24    231.60 o 
   0   2  10        3.89      -14.37     37.11 o 
   1   2  10     1361.17     1355.21     75.32 o 
   2   2  10      382.22      388.10    130.73 o 
   3   2  10      491.83      507.68     99.87 o 
   4   2  10      431.02      467.46     67.08 o 
   5   2  10     1295.17     1182.39     99.56 o 
   6   2  10        1.65     -149.85    100.65 o 
  -9   3  10        0.04      -49.11    162.58 o 
  -8   3  10      162.45      176.52    178.51 o 
  -7   3  10        0.44     -194.11    129.40 o 
  -6   3  10      170.76     -136.70    150.64 o 
  -5   3  10      916.48      565.39    155.28 o 
  -4   3  10     1909.65     1942.38    189.79 o 
  -3   3  10      576.85      814.91    123.43 o 
  -2   3  10     1904.27     2124.87    176.52 o 
  -1   3  10     3695.75     3746.07    253.50 o 
   0   3  10      237.96      250.34     55.53 o 
   1   3  10     3430.76     2992.67    249.85 o 
   2   3  10       20.01       17.55     56.73 o 
   3   3  10      287.46      435.89     76.47 o 
   4   3  10      188.71      137.07     79.20 o 
   5   3  10      142.24      134.05    131.39 o 
   6   3  10      279.13      329.46    217.00 o 
  -9   4  10       19.54     -211.69    163.91 o 
  -8   4  10       60.03      -19.91    178.51 o 
  -7   4  10      815.91      919.10    205.05 o 
  -6   4  10       66.93     -207.05    150.64 o 
  -5   4  10        2.17       -5.97    127.41 o 
  -4   4  10     1467.02     1698.84    189.13 o 
  -3   4  10     4775.87     5296.26    348.39 o 
  -2   4  10      432.80      301.28     89.59 o 
  -1   4  10     1522.63     1312.63    105.51 o 
   0   4  10       37.33       43.03     52.03 o 
   1   4  10      185.39      312.13     82.95 o 
   2   4  10      516.66      483.27     74.14 o 
   3   4  10     2723.31     2884.97    159.53 o 
   4   4  10      218.73      354.65     88.55 o 
   5   4  10        9.22      -13.27    128.74 o 
   6   4  10      141.37      148.51    138.69 o 
  -9   5  10        0.18     -205.05    169.22 o 
  -8   5  10      101.25      153.96    192.45 o 
  -7   5  10       67.47        1.33    177.18 o 
  -6   5  10      291.76      -45.79    158.60 o 
  -5   5  10       46.25     -180.50    126.09 o 
  -4   5  10      798.78     1063.76    155.95 o 
  -3   5  10     1417.79     1430.08    157.28 o 
  -2   5  10        8.93       75.65     89.59 o 
  -1   5  10      121.02       60.89     52.61 o 
   0   5  10     6451.26     6292.86    271.63 o 
   1   5  10      113.01       93.82     63.26 o 
   2   5  10       95.75       56.36     66.86 o 
   3   5  10       20.85        0.18     81.62 o 
   4   5  10     1405.85     1802.90    197.36 o 
   5   5  10        5.23     -183.16    122.10 o 
  -8   6  10        0.10     -206.38    191.12 o 
  -7   6  10      393.21      462.54    205.05 o 
  -6   6  10      465.68      105.51    172.54 o 
  -5   6  10      224.24      244.87    136.04 o 
  -4   6  10      230.39      146.66    116.13 o 
  -3   6  10     1848.20     1830.23    185.81 o 
  -2   6  10      405.11      337.76    142.01 o 
  -1   6  10      424.20      538.27     90.25 o 
   0   6  10       12.81      -43.25     57.54 o 
   1   6  10     3887.68     4033.12    320.19 o 
   2   6  10        6.28       58.06     94.90 o 
   3   6  10     1520.04     1659.12    253.50 o 
   4   6  10      513.11      746.29    107.88 o 
   5   6  10        0.91      -18.46     74.93 o 
  -8   7  10      149.95      126.75    213.68 o 
  -7   7  10       97.98       27.21    160.59 o 
  -6   7  10      278.41       38.49    162.58 o 
  -5   7  10        4.06     -171.21    114.14 o 
  -4   7  10      513.55      653.65    158.60 o 
  -3   7  10      502.81      541.21     76.30 o 
  -2   7  10      824.41     1190.33    225.63 o 
  -1   7  10      263.89      363.61     65.92 o 
   0   7  10     1394.36     1375.93     99.75 o 
   1   7  10     1763.62     1819.47    140.35 o 
   2   7  10     1578.59     1585.16    183.16 o 
   3   7  10       94.01       48.41     80.24 o 
   4   7  10      115.03      185.43     90.59 o 
   5   7  10       89.08      141.16     98.27 o 
  -8   8  10       46.20     -237.90    158.60 o 
  -7   8  10        2.23     -244.87    163.25 o 
  -6   8  10      176.46        7.30    179.17 o 
  -5   8  10     2166.17     2540.96    268.10 o 
  -4   8  10        1.56       37.16    127.41 o 
  -3   8  10      230.29      300.64     84.94 o 
  -2   8  10      148.85      107.24     65.29 o 
  -1   8  10      578.33      482.61     73.22 o 
   0   8  10      136.78      120.87     64.03 o 
   1   8  10      627.24      690.74    145.33 o 
   2   8  10        3.62      -34.22     73.18 o 
   3   8  10       22.79      -43.93     78.12 o 
   4   8  10       69.51      -22.63     91.53 o 
   5   8  10     1050.52     1063.31    187.14 o 
  -8   9  10      150.10      299.95    209.04 o 
  -7   9  10       24.92     -268.76    179.17 o 
  -6   9  10      217.54      -45.13    185.81 o 
  -5   9  10      252.63       47.12    163.91 o 
  -4   9  10       27.44      -33.35    117.13 o 
  -3   9  10      185.75      143.51     71.11 o 
  -2   9  10     2985.06     3021.17    179.17 o 
  -1   9  10     2238.87     2232.25    136.68 o 
   0   9  10      100.61      107.82     68.17 o 
   1   9  10      119.14       90.17     70.59 o 
   2   9  10     1044.50     1251.68    277.06 o 
   3   9  10      312.13      483.95     92.05 o 
   4   9  10        0.49       22.81     87.97 o 
  -7  10  10      137.74       72.33    204.39 o 
  -6  10  10      112.20     -136.04    190.46 o 
  -5  10  10       33.50     -104.19    163.25 o 
  -4  10  10      603.42      670.68    109.50 o 
  -3  10  10      107.13       68.40     75.76 o 
  -2  10  10       79.24      136.84     72.37 o 
  -1  10  10      213.43      279.60    131.06 o 
   0  10  10      183.03      164.41     74.33 o 
   1  10  10        5.35      -73.43    101.53 o 
   2  10  10      435.38      531.76     93.61 o 
   3  10  10      368.45      408.16    100.87 o 
   4  10  10      146.87      100.23    102.20 o 
  -7  11  10        3.22     -290.66    193.77 o 
  -6  11  10       31.91      -69.68    163.25 o 
  -5  11  10        0.69      -81.46     91.82 o 
  -4  11  10      262.05      214.85     89.90 o 
  -3  11  10       70.48       80.04     77.29 o 
  -2  11  10      107.06      156.17     75.39 o 
  -1  11  10      279.98      266.21    104.19 o 
   0  11  10     1230.30     1199.86    107.82 o 
   1  11  10        4.24      -34.55     82.95 o 
   2  11  10      134.08      193.19     87.51 o 
   3  11  10      122.37      117.28     96.56 o 
  -6  12  10        1.48     -255.82    170.55 o 
  -5  12  10       42.67       29.75     90.56 o 
  -4  12  10        8.35       10.06     89.75 o 
  -3  12  10      172.38       16.53     93.90 o 
  -2  12  10       15.56       14.42     81.35 o 
  -1  12  10        7.58       25.87     76.01 o 
   0  12  10       51.59       64.24     78.08 o 
   1  12  10        0.52        8.50     83.29 o 
   2  12  10        5.59       61.00     86.57 o 
   3  12  10       30.27       36.70     98.30 o 
  -5  13  10       26.54      -89.74    142.01 o 
  -4  13  10       29.69      137.91     96.73 o 
  -3  13  10       84.96      136.92     93.27 o 
  -2  13  10        0.98      -18.82     80.68 o 
  -1  13  10      523.53      427.55     95.70 o 
   0  13  10       36.59       41.11     77.94 o 
   1  13  10      125.62      194.49     87.69 o 
   2  13  10       29.93      111.85     91.69 o 
  -4  14  10      221.36      216.98    131.06 o 
  -3  14  10      149.01      300.14    136.04 o 
  -2  14  10        1.35       37.17     86.35 o 
  -1  14  10      169.00      203.55     91.02 o 
   0  14  10      171.64      104.83     87.94 o 
   1  14  10        1.00      -81.07     87.91 o 
  -3  15  10      189.10      332.48    107.23 o 
  -2  15  10       55.44       29.96     93.36 o 
  -1  15  10        3.63      -59.93     85.21 o 
  -9   0  11       48.93      108.17    177.18 o 
  -7   0  11      299.00      -13.94    157.94 o 
  -5   0  11       98.23     -113.48    122.10 o 
  -3   0  11     5519.25     5561.04    353.04 o 
  -1   0  11     1447.13     1516.35    138.03 o 
   1   0  11     2831.73     2713.49    205.05 o 
   3   0  11       45.15      -10.62     99.54 o 
   5   0  11        6.30       17.92    128.74 o 
  -9   1  11       61.41      -45.13    158.60 o 
  -8   1  11       55.76       86.93    156.61 o 
  -7   1  11      199.07      -94.23    161.26 o 
  -6   1  11      514.27       61.61    106.32 o 
  -5   1  11     2219.06     2091.57    533.54 o 
  -4   1  11      366.38      486.02     89.59 o 
  -3   1  11       10.68       22.67     72.67 o 
  -2   1  11     1071.10     1196.20    131.06 o 
  -1   1  11        6.45       11.90     73.00 o 
   0   1  11      389.55      328.49     62.82 o 
   1   1  11      642.10      511.42    101.53 o 
   2   1  11      104.00       67.49     63.11 o 
   3   1  11      451.33      392.19    110.16 o 
   4   1  11      955.18     1135.83    111.32 o 
   5   1  11      955.64     1170.44    105.07 o 
  -9   2  11       29.10      -67.02    162.58 o 
  -8   2  11       25.69      -55.74    176.52 o 
  -7   2  11       14.37     -223.97    149.31 o 
  -6   2  11      169.28     -147.98    138.69 o 
  -5   2  11     1560.12     1587.35    194.44 o 
  -4   2  11       15.94      -23.89    116.13 o 
  -3   2  11        1.51      -88.26     90.25 o 
  -1   2  11     1392.61     1216.39    131.39 o 
   0   2  11     1150.88     1182.55    132.72 o 
   1   2  11       24.88       99.54     90.91 o 
   2   2  11     3553.73     3530.03    178.66 o 
   3   2  11      570.11      698.78    132.72 o 
   4   2  11       11.74      -17.92    107.50 o 
   5   2  11       75.76      135.92    116.46 o 
  -8   3  11      160.57      -14.60    175.86 o 
  -7   3  11      170.64      -16.59    154.62 o 
  -6   3  11      131.14      -72.33    140.68 o 
  -5   3  11      298.38      260.13    151.30 o 
  -4   3  11      817.80      801.64    142.68 o 
  -3   3  11      336.81      348.39    103.52 o 
  -2   3  11        4.76       23.89     78.97 o 
  -1   3  11      829.99     1000.06    126.09 o 
   0   3  11      423.79      430.68    103.52 o 
   1   3  11     1063.65     1187.83     94.44 o 
   2   3  11     1686.60     1809.36    124.78 o 
   3   3  11      111.47      203.73    116.13 o 
   4   3  11      463.80      530.89    128.74 o 
   5   3  11      183.95      337.78    143.34 o 
  -8   4  11       95.57       93.57    177.85 o 
  -7   4  11       35.39     -262.79    175.19 o 
  -6   4  11      113.67     -238.90    159.27 o 
  -5   4  11      220.52       25.22    138.69 o 
  -4   4  11      507.10      668.92    149.31 o 
  -3   4  11      178.85      120.11    107.50 o 
  -2   4  11       45.48       73.00     95.56 o 
  -1   4  11     3177.52     2911.25    218.33 o 
   0   4  11     2844.96     2939.12    218.99 o 
   1   4  11       15.52      -78.21     62.32 o 
   2   4  11        5.34       85.85     73.63 o 
   3   4  11      417.96      449.43    156.61 o 
   4   4  11      383.35      477.66     94.37 o 
  -8   5  11       11.80      -25.88    183.82 o 
  -7   5  11      307.34      -54.42    186.47 o 
  -6   5  11       23.34     -208.04    138.69 o 
  -5   5  11       45.66       63.71    132.72 o 
  -4   5  11       36.27      161.92    122.10 o 
  -3   5  11      340.54      426.70    127.41 o 
  -2   5  11      237.39      182.49    103.52 o 
  -1   5  11     1676.24     1720.74    164.57 o 
   0   5  11     1616.65     1614.64    125.42 o 
   1   5  11        1.65      -89.98     60.73 o 
   2   5  11        7.89        2.47     68.65 o 
   3   5  11     2879.07     3100.24    177.00 o 
   4   5  11       38.73       61.74     83.64 o 
   5   5  11       44.00       56.41    149.98 o 
  -8   6  11       25.45     -190.46    185.81 o 
  -7   6  11      133.30      -49.11    181.83 o 
  -6   6  11      229.40     -238.90    159.27 o 
  -5   6  11       10.20     -219.99    146.66 o 
  -4   6  11     1150.49     1152.02    177.85 o 
  -3   6  11      677.99      485.76    123.43 o 
  -2   6  11       96.83       33.84     88.26 o 
  -1   6  11     1173.81     1116.85    136.70 o 
   0   6  11      671.35      752.93     81.91 o 
   1   6  11      661.13      592.97    142.01 o 
   2   6  11        2.53        0.00     74.14 o 
   3   6  11       88.25      232.53     82.46 o 
   4   6  11      556.81      821.58    110.50 o 
  -8   7  11       20.71      -80.30    198.42 o 
  -7   7  11       16.57     -269.76    179.84 o 
  -6   7  11      309.27      -29.20    172.54 o 
  -5   7  11       54.01      -35.83    150.64 o 
  -4   7  11       22.36      -73.00    126.09 o 
  -3   7  11      559.05      638.39    137.37 o 
  -2   7  11      265.75      282.70    108.17 o 
  -1   7  11      216.64      203.11     65.01 o 
   0   7  11       26.23       56.65     97.22 o 
   1   7  11     2630.33     2535.76    159.60 o 
   2   7  11      249.35      367.11     98.88 o 
   3   7  11        6.21       14.21    129.07 o 
   4   7  11      339.03      410.78    107.52 o 
  -7   8  11       32.29     -142.68    193.11 o 
  -6   8  11       52.55     -236.91    157.94 o 
  -5   8  11       66.04      -10.62    153.29 o 
  -4   8  11        0.81      -84.94    137.37 o 
  -3   8  11       15.74       30.53    107.50 o 
  -2   8  11     2614.31     1905.22    190.46 o 
  -1   8  11      602.79      563.26     81.58 o 
   0   8  11       25.73       12.28     63.82 o 
   1   8  11       17.89      -51.17     92.24 o 
   2   8  11     1040.48     1254.00    165.90 o 
   3   8  11       73.78       37.63     83.59 o 
   4   8  11        0.22       80.33     95.86 o 
  -7   9  11        8.85     -283.69    189.13 o 
  -6   9  11      129.60     -131.39    167.23 o 
  -5   9  11      293.45      182.49    163.25 o 
  -4   9  11       64.18       -9.95    141.35 o 
  -3   9  11       34.00      -87.60    117.46 o 
  -2   9  11        8.94        7.51     72.37 o 
  -1   9  11      920.10      938.95     97.80 o 
   0   9  11      164.06      199.99     74.82 o 
   1   9  11      165.20      244.55     83.05 o 
   2   9  11       76.77      141.52     85.86 o 
   3   9  11        2.29      -46.81     89.53 o 
  -7  10  11       92.81      -50.43    212.35 o 
  -6  10  11        0.78     -241.89    161.26 o 
  -5  10  11        1.66      -37.16    144.67 o 
  -4  10  11       68.50      137.37    150.64 o 
  -3  10  11      583.67      457.89    142.68 o 
  -2  10  11       11.71     -103.65    129.07 o 
  -1  10  11      337.73      485.13     87.17 o 
   0  10  11        2.34      -33.15     92.91 o 
   1  10  11     1013.80      799.71    102.18 o 
   2  10  11        1.25      -91.56     81.39 o 
   3  10  11      105.02      126.90     96.90 o 
  -6  11  11      143.21     -101.53    175.19 o 
  -5  11  11      120.48     -173.20    177.85 o 
  -4  11  11       19.03     -209.04    139.36 o 
  -3  11  11        4.89       43.31     86.58 o 
  -2  11  11      352.69      272.43     90.14 o 
  -1  11  11      211.60      216.91     98.55 o 
   0  11  11       97.07       44.94     82.34 o 
   1  11  11      201.50      286.92     90.47 o 
   2  11  11       18.59      -96.32     86.62 o 
  -5  12  11      394.53      696.13    222.97 o 
  -4  12  11       13.92      -24.55    140.68 o 
  -3  12  11        6.84      -10.40     84.49 o 
  -2  12  11      847.79      857.90    145.33 o 
  -1  12  11      331.07      415.38     93.25 o 
   0  12  11       96.41      -20.15     85.05 o 
   1  12  11        6.21       -3.45    150.31 o 
   2  12  11      193.34      133.12     97.01 o 
  -4  13  11      364.09      570.36    111.05 o 
  -3  13  11      225.18      204.13     97.28 o 
  -2  13  11      148.86      129.82    139.03 o 
  -1  13  11      217.37      246.11     89.84 o 
   0  13  11        8.72      -46.26    114.80 o 
   1  13  11        0.69      -15.63     87.47 o 
  -2  14  11        2.24      -39.01     95.33 o 
  -1  14  11      277.05      242.55     97.33 o 
  -6   0  12     1932.78     1262.18    211.03 o 
  -4   0  12        4.06       27.21    106.84 o 
  -2   0  12     1418.85     1188.52    130.07 o 
   0   0  12     2740.17     2572.81    201.74 o 
   2   0  12       26.81      -13.94    100.87 o 
  -8   1  12       17.03     -234.92    156.61 o 
  -7   1  12      525.35      130.73    181.17 o 
  -6   1  12      215.99      -51.10    144.67 o 
  -5   1  12      250.89      197.09    137.37 o 
  -4   1  12      168.72      262.13    126.75 o 
  -3   1  12     1856.97     1984.19    183.82 o 
  -2   1  12     1474.12     1190.51    135.38 o 
  -1   1  12       38.95        5.97     83.61 o 
   0   1  12      380.16      487.09    107.50 o 
   1   1  12     3407.49     3280.88    244.21 o 
   2   1  12      500.61      564.73    116.80 o 
   3   1  12       76.35       63.71    113.48 o 
  -8   2  12      158.89     -189.13    184.48 o 
  -7   2  12      216.13      -63.04    174.53 o 
  -6   2  12       23.53     -222.97    148.65 o 
  -5   2  12        6.52     -178.51    140.02 o 
  -4   2  12     1134.22     1249.57    165.24 o 
  -3   2  12        9.77      -45.13     92.91 o 
  -2   2  12      931.60      934.36    133.39 o 
  -1   2  12       31.33      -30.53     88.92 o 
   0   2  12      297.44      218.33     92.91 o 
   1   2  12     1454.98     1432.73    159.27 o 
   2   2  12     1032.17     1258.20    159.93 o 
   3   2  12      767.81      559.42    126.75 o 
  -8   3  12       13.48     -270.75    180.50 o 
  -7   3  12       25.40     -222.97    148.65 o 
  -6   3  12       78.47     -222.97    148.65 o 
  -5   3  12      280.38      332.47    163.91 o 
  -4   3  12       14.09     -121.44    112.81 o 
  -3   3  12       53.98       25.22     96.22 o 
  -2   3  12      217.18       25.88     92.91 o 
  -1   3  12     3096.90     2998.85    231.60 o 
   0   3  12       11.15       88.92     92.91 o 
   1   3  12       27.36      114.80    105.51 o 
   2   3  12      153.75      102.20    114.14 o 
   3   3  12      806.20      617.82    132.06 o 
   4   3  12       10.81      394.18    137.37 o 
  -8   4  12      118.28     -272.74    181.83 o 
  -7   4  12      154.67     -259.80    173.20 o 
  -6   4  12        2.36     -246.86    164.57 o 
  -5   4  12        1.51     -195.10    130.07 o 
  -4   4  12      813.73      788.37    155.95 o 
  -3   4  12        1.67     -108.17     96.22 o 
  -2   4  12      191.69      182.49     98.88 o 
  -1   4  12      267.81      317.20    102.86 o 
   0   4  12      274.96      189.79    106.84 o 
   1   4  12      206.66      230.27    115.47 o 
   2   4  12      978.68      867.34    147.98 o 
   3   4  12     1043.30     1121.79    112.79 o 
   4   4  12       34.98       49.34     93.15 o 
  -8   5  12       13.47     -266.77    177.85 o 
  -7   5  12       25.29     -263.78    175.86 o 
  -6   5  12        4.26     -233.92    155.95 o 
  -5   5  12       26.86     -120.78    161.26 o 
  -4   5  12     1203.64     1384.29    197.09 o 
  -3   5  12      148.20      270.09    119.45 o 
  -2   5  12      945.76     1051.16    139.36 o 
  -1   5  12       41.11      -74.99     83.61 o 
   0   5  12     2405.28     2297.41    199.75 o 
   1   5  12       68.81       55.08    101.53 o 
   2   5  12      360.97      337.73     88.12 o 
   3   5  12      109.01        1.07     84.32 o 
   4   5  12      108.11      181.69    100.47 o 
  -7   6  12       18.53     -266.77    177.85 o 
  -6   6  12       31.62     -266.77    177.85 o 
  -5   6  12       62.32     -218.99    145.99 o 
  -4   6  12       10.96       73.66    134.05 o 
  -3   6  12      285.92      118.12    117.46 o 
  -2   6  12       36.49       68.35    101.53 o 
  -1   6  12        0.04       47.12    108.17 o 
   0   6  12      378.25      191.12    115.47 o 
   1   6  12       22.73      -33.18    110.16 o 
   2   6  12      825.53      798.21    100.89 o 
   3   6  12      216.09      508.42    104.12 o 
  -7   7  12        4.83     -241.89    161.26 o 
  -6   7  12      100.26       25.88    200.41 o 
  -5   7  12      102.11      108.83    175.19 o 
  -4   7  12       52.77     -206.05    137.37 o 
  -3   7  12      255.29      245.54    137.37 o 
  -2   7  12       94.76      230.27    113.48 o 
  -1   7  12      520.40      585.30    134.71 o 
   0   7  12      406.69      343.09    118.79 o 
   1   7  12      291.82      242.89     81.36 o 
   2   7  12      145.17      277.44     94.29 o 
   3   7  12      297.41      340.66     97.99 o 
  -7   8  12      130.25     -319.53    213.02 o 
  -6   8  12       17.71      -37.83    189.13 o 
  -5   8  12       28.70      -74.99    167.23 o 
  -4   8  12      274.52      130.73    144.67 o 
  -3   8  12       33.01       -0.66    120.78 o 
  -2   8  12        0.58      203.73    122.77 o 
  -1   8  12      210.30      241.55    127.41 o 
   0   8  12      147.93      102.20    114.80 o 
   1   8  12      498.83      586.19     94.29 o 
   2   8  12        1.58      -29.10     82.02 o 
   3   8  12      312.74      281.18    112.15 o 
  -6   9  12       54.26     -269.76    179.84 o 
  -5   9  12        0.67      -98.88    169.22 o 
  -4   9  12      176.29      355.03    173.87 o 
  -3   9  12     1500.90     1225.68    183.82 o 
  -2   9  12       22.46       31.85    118.12 o 
  -1   9  12      166.49      267.43    134.05 o 
   0   9  12      319.52      239.39     92.24 o 
   1   9  12      564.26      705.92    253.17 o 
   2   9  12      159.51      182.27    148.32 o 
  -6  10  12      415.92       54.42    198.42 o 
  -5  10  12       84.94       70.34    167.23 o 
  -4  10  12       82.82     -114.14    153.96 o 
  -3  10  12      257.42       13.94    132.06 o 
  -2  10  12      648.21      578.67    143.34 o 
  -1  10  12      413.84      351.05    133.39 o 
   0  10  12      347.71      418.00    142.68 o 
   1  10  12      176.38      261.20     95.18 o 
   2  10  12        0.11        4.40    116.46 o 
  -5  11  12      374.96      340.43    212.35 o 
  -4  11  12       17.68       16.59    152.63 o 
  -3  11  12      690.12      706.08    181.17 o 
  -2  11  12      299.01       37.83    133.39 o 
  -1  11  12      128.13      203.79    152.63 o 
   0  11  12       69.94       81.73     87.40 o 
   1  11  12      643.61      830.76    120.11 o 
  -4  12  12      341.81      359.68    191.78 o 
  -3  12  12        1.34      -10.62    150.64 o 
  -2  12  12      209.37      110.16    133.39 o 
  -1  12  12      150.91      142.88     95.31 o 
   0  12  12       61.91      165.77    168.89 o 
  -4   1  13      142.78      209.70    122.10 o 
  -2   1  13      547.90      642.37    124.09 o 
  -1   1  13      509.29      400.16    109.50 o 
   0   1  13     1004.13      958.91    138.69 o 
   1   1  13      575.53      305.26    108.83 o 
  -7   2  13       43.64     -267.77    178.51 o 
  -6   2  13       59.28     -247.86    165.24 o 
  -5   2  13      115.75       92.24    155.95 o 
  -4   2  13      828.53      906.49    166.57 o 
  -3   2  13       27.31       48.44    116.13 o 
  -2   2  13      617.25      514.30    113.48 o 
  -1   2  13     1059.22      743.90    129.40 o 
   0   2  13     2045.99     1938.40    188.46 o 
   1   2  13       84.64      -31.19    108.17 o 
   2   2  13      353.40      251.51    126.09 o 
   3   2  13      914.18      869.99    151.97 o 
  -7   3  13      374.18     -250.18    196.43 o 
  -6   3  13       42.67     -163.25    157.28 o 
  -5   3  13       33.00      -61.05    157.94 o 
  -4   3  13      366.42      301.28    147.32 o 
  -3   3  13      154.43       -0.66    117.46 o 
  -2   3  13      106.46      184.48    113.48 o 
  -1   3  13       31.57      -13.27    105.51 o 
   0   3  13      108.22       12.61    108.17 o 
   1   3  13       13.90      104.19    113.48 o 
   2   3  13     2151.67     2003.43    205.05 o 
   3   3  13      186.19       75.65    131.39 o 
  -7   4  13        6.38     -271.75    181.17 o 
  -6   4  13      140.07     -267.77    178.51 o 
  -5   4  13      563.32      692.14    173.87 o 
  -4   4  13       72.62     -114.80    122.77 o 
  -3   4  13      367.15      205.05    130.07 o 
  -2   4  13      691.57      886.58    141.35 o 
  -1   4  13     1162.32     1155.34    149.31 o 
   0   4  13       97.89      262.79    111.49 o 
   1   4  13      196.78      122.10    109.50 o 
   2   4  13      247.19      199.75    131.39 o 
   3   4  13       90.97      132.06    134.71 o 
  -7   5  13       17.50     -267.77    178.51 o 
  -6   5  13       49.40     -271.75    181.17 o 
  -5   5  13      234.70      126.75    161.92 o 
  -4   5  13        8.35       36.50    140.02 o 
  -3   5  13       34.62       31.85    118.79 o 
  -2   5  13      205.36      377.59    118.79 o 
  -1   5  13        8.07      -61.72    109.50 o 
   0   5  13       86.24      102.86    116.80 o 
   1   5  13     1174.86      920.42    147.98 o 
   2   5  13       59.31       65.70    126.75 o 
   3   5  13      447.43      367.64    139.36 o 
  -7   6  13        0.77     -320.52    213.68 o 
  -6   6  13      137.68     -250.84    167.23 o 
  -5   6  13      398.58      349.06    190.46 o 
  -4   6  13      170.61      185.15    152.63 o 
  -3   6  13      199.71      121.44    139.36 o 
  -2   6  13      495.87      556.77    129.40 o 
  -1   6  13      979.48     1052.48    153.29 o 
   0   6  13       82.56      192.45    116.80 o 
   1   6  13      363.14      554.11    144.00 o 
   2   6  13      194.82       94.90    126.75 o 
  -6   7  13        1.35     -264.78    176.52 o 
  -5   7  13      187.75      204.39    177.85 o 
  -4   7  13      605.29      609.19    181.83 o 
  -3   7  13      113.81      257.48    149.31 o 
  -2   7  13      241.62      475.14    134.71 o 
  -1   7  13      823.22      709.40    143.34 o 
   0   7  13        3.40       23.23    124.09 o 
   1   7  13        1.53       -5.31    118.12 o 
   2   7  13      417.75      591.94    159.27 o 
  -6   8  13       44.08     -289.33    211.03 o 
  -5   8  13      164.20     -118.12    183.82 o 
  -4   8  13     1100.06      695.46    182.49 o 
  -3   8  13       29.48       26.54    134.05 o 
  -2   8  13      238.13      301.94    134.71 o 
  -1   8  13       97.87      183.16    126.09 o 
   0   8  13     1029.60      950.95    169.88 o 
   1   8  13       80.44       17.25    122.77 o 
  -5   9  13       62.01     -187.80    177.18 o 
  -4   9  13      141.37       12.61    163.91 o 
  -3   9  13      386.73      226.29    152.63 o 
  -2   9  13       27.01     -168.56    127.41 o 
  -1   9  13      369.76      156.61    132.06 o 
   0   9  13     1085.38      975.50    172.54 o 
   1   9  13       22.38      -53.09    118.79 o 
  -4  10  13       40.20       13.27    167.89 o 
  -3  10  13      646.49      651.66    185.81 o 
  -2  10  13      560.90      707.41    174.53 o 
  -1  10  13       44.96      181.83    144.67 o 
   0  10  13       35.71      -43.80    136.04 o 
  -3  11  13       77.82      150.64    161.92 o 
  -2  11  13      636.62     1028.59    181.83 o 
  -6   3  14      140.65     -147.98    190.46 o 
  -5   3  14      207.66       53.75    173.20 o 
  -4   3  14      378.57      483.77    163.91 o 
  -3   3  14      307.05      337.78    128.74 o 
  -2   3  14      106.38      218.33    127.41 o 
  -1   3  14      914.08      770.45    146.66 o 
   0   3  14      268.93      471.16    135.38 o 
   1   3  14      552.02      492.40    133.39 o 
   2   3  14       12.04      -27.87    128.08 o 
  -6   4  14      339.88     -260.80    173.87 o 
  -5   4  14      247.70       65.70    183.16 o 
  -4   4  14        1.19       89.59    154.62 o 
  -3   4  14      765.66     1198.48    185.15 o 
  -2   4  14       13.22      172.54    121.44 o 
  -1   4  14       11.49       15.93    119.45 o 
   0   4  14      103.18      224.30    129.40 o 
   1   4  14     1281.54     1333.85    172.54 o 
  -6   5  14      535.21     -142.01    206.38 o 
  -5   5  14       94.03      -55.74    176.52 o 
  -4   5  14       18.12      -32.52    160.59 o 
  -3   5  14       28.76     -185.15    134.05 o 
  -2   5  14     2160.88     1927.12    204.39 o 
  -1   5  14       26.41      209.04    129.40 o 
   0   5  14       52.18       40.48    114.80 o 
   1   5  14        7.61       54.42    130.73 o 
  -5   6  14      347.48       69.02    175.86 o 
  -4   6  14       35.59      102.86    167.23 o 
  -3   6  14       75.60       63.04    143.34 o 
  -2   6  14      342.70      549.47    152.63 o 
  -1   6  14      305.16      295.97    130.73 o 
   0   6  14      194.58      293.31    141.35 o 
   1   6  14      701.87      722.67    153.29 o 
  -5   7  14      259.82     -274.73    183.16 o 
  -4   7  14      341.19      463.20    171.21 o 
  -3   7  14      140.22      335.12    162.58 o 
  -2   7  14       23.60      -41.14    136.04 o 
  -1   7  14      940.14      870.65    161.92 o 
   0   7  14      605.78      790.36    159.27 o 
  -4   8  14      209.07      209.70    172.54 o 
  -3   8  14      168.85      -63.71    138.03 o 
  -2   8  14       58.46      195.10    137.37 o 
  -1   8  14      650.04      737.27    156.61 o 
  -2   9  14       48.46       96.22    141.35 o 
  -4   4  15        7.85       94.23    149.31 o 
  -3   4  15      450.20      417.41    149.31 o 
  -2   4  15      753.84      526.24    154.62 o 
  -1   4  15       35.60       49.77    135.38 o 
  -4   5  15       42.83     -165.90    147.32 o 
  -3   5  15      393.09      430.68    167.89 o 
  -2   5  15      202.24      200.41    134.71 o 
  -1   5  15        8.04     -122.77    124.09 o 
                                                 
